# Supplementary material for: Distribution Pattern of N6-Methyladenine DNA Modification in the Seashore Paspalum (Paspalum vaginatum) Genome
Source: Front Plant Sci. 2022 Jul 7;13:922152. doi: 10.3389/fpls.2022.922152 (PMC9302377; doi:10.3389/fpls.2022.922152)
Supplement: Supplementary file 1 [file Data_Sheet_1.zip]

Archive with 3 entries (3 files):
- Supplementary Information 1.csv
- Supplementary Information 2.csv
- Supplementary material tables.docx
