# Supplementary material for: Distribution Pattern of N6-Methyladenine DNA Modification in the Seashore Paspalum (Paspalum vaginatum) Genome
Source: Front Plant Sci. 2022 Jul 7;13:922152. doi: 10.3389/fpls.2022.922152 (PMC9302377; doi:10.3389/fpls.2022.922152)
Supplement: Supplementary file 1 [file Data_Sheet_1.zip › Supplementary Information 1.csv]

CHR	loci	strand	coverage	IPDRatio	Frac
chr01	3221	+	25	4.31	1
chr01	3230	-	26	2.38	0.753
chr01	4182	+	32	2.02	0.563
chr01	5381	+	33	3.45	1
chr01	6060	-	40	2.35	0.75
chr01	7594	-	42	1.98	0.599
chr01	8559	-	46	2.18	0.537
chr01	9243	+	44	1.98	0.507
chr01	10245	-	47	2.34	0.456
chr01	10304	-	48	2.79	0.895
chr01	10352	-	48	1.96	0.645
chr01	12393	-	63	2.06	0.664
chr01	12829	-	56	1.68	0.456
chr01	13199	-	62	3.54	0.772
chr01	13381	-	48	2.04	0.407
chr01	13943	+	63	2.08	0.746
chr01	14969	-	60	2.18	0.609
chr01	15494	-	59	2.48	0.716
chr01	16106	-	59	2.73	0.723
chr01	16493	-	59	2.04	0.594
chr01	16530	-	58	1.76	0.43
chr01	17319	+	57	1.85	0.388
chr01	17577	+	54	1.86	0.41
chr01	18274	+	58	1.71	0.339
chr01	18332	-	49	2.37	0.773
chr01	18368	+	34	2.82	0.916
chr01	18398	-	51	2.07	0.739
chr01	18464	-	53	1.69	0.738
chr01	19507	-	39	2.82	0.878
chr01	19849	-	43	2.26	0.833
chr01	20855	+	45	3.42	0.946
chr01	20972	+	49	1.67	0.406
chr01	21642	+	51	2.9	0.624
chr01	21649	-	46	2.05	0.614
chr01	21755	+	51	2.36	0.805
chr01	21782	+	50	2.85	0.732
chr01	21848	+	51	3.01	0.86
chr01	21996	+	53	1.7	0.488
chr01	22007	+	52	3.05	0.755
chr01	22157	+	52	2.61	1
chr01	22187	+	51	3.42	0.717
chr01	22427	-	43	2.97	0.807
chr01	22530	-	42	3.98	0.952
chr01	22574	+	53	1.74	0.415
chr01	22890	-	46	2.11	0.52
chr01	23231	+	57	2.39	0.652
chr01	25167	+	51	2.41	0.658
chr01	25223	-	43	2.49	0.821
chr01	25370	+	55	2.42	0.723
chr01	25570	+	58	3.2	0.978
chr01	25721	-	46	4.28	0.881
chr01	25841	+	55	2.29	0.718
chr01	25874	+	54	4.38	0.862
chr01	25909	-	46	2.5	0.631
chr01	25913	-	46	4.53	0.99
chr01	25931	+	51	1.52	0.396
chr01	26837	+	59	6.08	0.999
chr01	26846	+	56	1.58	0.375
chr01	26847	-	48	1.61	0.547
chr01	26853	+	56	2.01	0.646
chr01	26860	+	57	3.37	1
chr01	26869	-	47	2.75	0.683
chr01	26879	+	56	2.03	0.659
chr01	26901	+	58	2.36	0.762
chr01	26939	+	57	3.71	1
chr01	26961	+	56	2.28	0.69
chr01	26975	-	47	5.35	1
chr01	26979	+	58	5.39	1
chr01	27218	+	58	1.59	0.546
chr01	27279	-	45	1.98	0.63
chr01	27796	+	55	1.65	0.354
chr01	30542	+	55	1.94	0.489
chr01	35983	+	55	3.16	0.802
chr01	36192	+	52	1.86	0.659
chr01	36200	+	54	3.45	0.459
chr01	36212	-	39	2.77	0.689
chr01	36343	+	54	2.1	0.754
chr01	36364	+	51	2.2	0.649
chr01	36383	+	54	1.92	0.357
chr01	36427	+	51	2.04	0.624
chr01	36513	+	52	2.76	0.811
chr01	36742	+	51	1.77	0.559
chr01	36744	+	51	2.25	0.689
chr01	36815	+	52	2.08	0.577
chr01	36892	-	39	2.44	0.675
chr01	38378	+	49	2.17	0.685
chr01	38791	+	49	2.62	1
chr01	39855	+	44	2.89	0.59
chr01	39958	+	46	2.32	0.658
chr01	39973	+	48	1.68	0.434
chr01	41041	+	50	4.32	1
chr01	41575	+	47	2.18	0.519
chr01	41646	+	46	3.79	0.762
chr01	41789	-	31	2.26	0.605
chr01	41832	+	48	2.94	0.795
chr01	41873	+	46	2.32	0.816
chr01	42074	+	43	2.89	0.763
chr01	42079	-	31	3.07	0.765
chr01	42231	+	45	2.72	0.67
chr01	44188	+	49	2.3	0.778
chr01	44291	+	46	2.1	0.536
chr01	44393	+	45	7.72	1
chr01	44398	-	38	7.17	1
chr01	44402	-	37	3.56	1
chr01	44424	+	45	2.12	0.408
chr01	44482	-	38	2.93	0.741
chr01	44542	+	45	3.54	0.81
chr01	44773	-	39	1.6	0.231
chr01	45054	+	37	2.36	0.889
chr01	47191	+	39	1.73	0.394
chr01	48140	-	41	1.65	0.686
chr01	48394	-	40	2.54	0.752
chr01	48497	+	42	2.65	0.394
chr01	51297	+	33	2.26	1
chr01	51383	-	38	2.87	0.68
chr01	51526	-	38	2.41	0.662
chr01	51908	+	37	1.94	0.522
chr01	51925	+	36	2.37	0.609
chr01	51984	+	34	2.01	1
chr01	52007	-	38	5.05	0.985
chr01	52013	-	38	2.25	0.941
chr01	52049	-	37	2.33	0.782
chr01	52091	-	37	5.28	0.969
chr01	52161	+	35	3.34	0.983
chr01	52208	+	34	2.21	0.682
chr01	52249	-	37	1.95	1
chr01	53503	-	25	2.1	0.512
chr01	56760	-	29	4.86	0.992
chr01	57083	-	28	2.13	0.578
chr01	59169	+	32	2.7	0.594
chr01	59665	+	27	2.59	0.731
chr01	59941	+	32	2.6	0.998
chr01	60202	+	34	3.1	0.785
chr01	60214	-	44	3.22	1
chr01	60256	-	44	1.89	0.553
chr01	60445	+	34	2.04	0.694
chr01	60609	-	41	3.73	1
chr01	60804	-	43	2.12	0.663
chr01	61080	-	45	2.04	0.547
chr01	62677	-	43	2.17	0.625
chr01	63560	-	45	2.06	0.713
chr01	64167	-	49	1.98	0.637
chr01	65157	+	34	1.91	0.473
chr01	66315	-	48	1.99	0.68
chr01	67191	-	47	2.49	0.592
chr01	68357	-	48	2.27	0.634
chr01	69367	+	40	3.56	0.911
chr01	69416	-	44	1.73	0.562
chr01	71628	-	48	1.73	0.368
chr01	72643	+	51	1.98	0.479
chr01	72867	-	52	1.6	0.475
chr01	75519	-	61	1.45	0.112
chr01	76136	-	65	2.42	1
chr01	78449	+	53	3.22	0.894
chr01	78478	-	60	1.98	0.503
chr01	78491	-	63	1.48	0.532
chr01	78547	-	59	2.17	0.586
chr01	79111	-	59	2.78	0.612
chr01	79905	-	53	1.72	0.377
chr01	80297	+	51	2.26	0.768
chr01	80458	+	55	1.63	0.336
chr01	81691	-	59	3.08	0.759
chr01	82022	-	56	2.05	0.541
chr01	83783	+	60	2.09	0.528
chr01	84653	+	34	1.83	0.27
chr01	86982	-	56	2.2	0.553
chr01	87052	-	50	4.34	0.903
chr01	87111	-	55	2.03	0.604
chr01	87219	+	63	3.68	0.951
chr01	87570	+	62	1.91	0.509
chr01	87585	+	63	2.13	0.659
chr01	88032	-	52	2.11	0.564
chr01	88225	-	49	1.9	0.518
chr01	89111	-	48	1.93	0.607
chr01	89231	-	45	2.46	0.685
chr01	89972	+	54	4.76	0.755
chr01	91318	+	55	1.81	0.424
chr01	91783	-	48	2.29	0.482
chr01	93250	-	48	2.4	0.741
chr01	93425	+	54	1.71	0.567
chr01	93429	+	54	2.76	0.659
chr01	93448	-	51	4.1	0.98
chr01	93455	+	55	2.17	0.725
chr01	93464	+	57	3.79	1
chr01	93477	-	51	2.33	0.775
chr01	93518	+	51	2.73	0.706
chr01	93549	+	57	2.87	0.621
chr01	93581	-	52	4.13	0.748
chr01	93583	-	51	1.87	0.479
chr01	93610	-	52	2.29	0.621
chr01	93646	-	53	1.95	0.93
chr01	93722	-	53	2.39	0.639
chr01	93761	+	56	1.7	0.398
chr01	93848	+	57	2.56	0.812
chr01	93972	-	52	2.65	0.646
chr01	93994	+	55	1.89	0.408
chr01	94075	-	54	7.98	0.992
chr01	94087	-	53	2.57	0.905
chr01	95720	+	59	3.73	1
chr01	95944	+	60	2	0.568
chr01	95950	+	59	2.24	0.828
chr01	96633	+	58	2.78	0.719
chr01	96795	-	54	2.95	0.881
chr01	97792	-	50	2.21	0.561
chr01	98462	+	59	1.95	0.828
chr01	98755	-	53	5.41	1
chr01	98834	+	58	2.1	0.898
chr01	98839	-	52	2.12	0.566
chr01	99327	-	52	1.83	0.747
chr01	100651	+	59	1.62	0.292
chr01	101066	+	59	2.54	1
chr01	101538	-	56	1.91	0.48
chr01	101937	-	55	2.28	0.628
chr01	102114	-	54	4.22	0.992
chr01	102209	-	49	2.14	0.533
chr01	102258	-	55	2.32	0.675
chr01	103304	-	56	2.36	0.619
chr01	103524	-	57	2.12	0.926
chr01	103531	+	59	2.17	0.938
chr01	103540	-	57	1.99	0.661
chr01	103565	-	57	3.41	0.848
chr01	103631	+	57	2.42	0.619
chr01	103702	+	57	5.11	1
chr01	103707	-	53	2.84	0.784
chr01	103894	+	54	3.24	0.927
chr01	103951	+	58	2.94	0.877
chr01	103962	+	56	2.5	1
chr01	103971	+	58	2.94	0.989
chr01	104009	-	50	2.15	0.747
chr01	104021	+	56	1.83	0.791
chr01	104032	+	56	2.27	0.808
chr01	104045	-	51	2.24	0.554
chr01	104072	+	56	3.08	0.898
chr01	104095	-	49	1.96	0.777
chr01	104180	+	56	1.9	0.456
chr01	104226	+	55	2.68	0.762
chr01	104235	-	47	2.12	0.712
chr01	104338	-	50	3.33	0.807
chr01	104362	+	53	1.91	0.451
chr01	105068	+	53	1.74	0.405
chr01	107833	+	52	3.22	0.923
chr01	109411	+	52	2.08	0.462
chr01	111512	+	43	2.69	0.876
chr01	111847	-	44	2.53	0.688
chr01	113764	-	43	3.15	0.779
chr01	117505	-	48	6.06	1
chr01	117510	-	48	1.59	0.502
chr01	118203	-	44	2.02	0.452
chr01	118246	+	39	3.48	0.824
chr01	119632	-	48	2.15	1
chr01	119947	-	48	1.57	0.351
chr01	120501	+	43	1.78	0.448
chr01	121038	+	36	3.06	0.788
chr01	121241	+	41	2.27	0.552
chr01	121316	-	50	2.84	0.83
chr01	121375	+	41	1.95	0.599
chr01	121429	-	48	4.65	0.861
chr01	121455	-	49	4.41	0.906
chr01	121602	+	42	2.16	0.66
chr01	121607	-	50	2.67	0.759
chr01	121683	-	50	2.1	0.564
chr01	121905	+	43	2.34	0.735
chr01	121935	+	44	3.49	0.724
chr01	122087	-	51	2.14	0.533
chr01	122100	+	43	2.32	0.816
chr01	122154	-	51	4.57	0.979
chr01	122318	-	50	4.12	1
chr01	122509	+	44	2.17	0.647
chr01	122529	+	46	4.91	1
chr01	122563	+	46	2.32	0.576
chr01	122687	-	47	2.2	0.616
chr01	122821	+	43	2.08	0.616
chr01	124738	+	44	1.76	0.366
chr01	124893	-	44	2.48	1
chr01	125106	+	44	2.29	0.635
chr01	125395	-	42	2.16	0.565
chr01	125469	-	42	4.08	0.937
chr01	125583	-	42	2.64	0.71
chr01	125610	-	42	4.24	0.876
chr01	126494	+	44	2.93	0.985
chr01	126662	+	45	7.83	1
chr01	126911	+	48	1.77	0.596
chr01	127202	+	46	2.16	0.646
chr01	127384	+	48	3.41	0.995
chr01	127385	-	41	3.72	1
chr01	127388	+	47	1.97	0.302
chr01	127389	-	41	3.79	0.969
chr01	127445	+	48	2.3	0.759
chr01	127570	-	41	2.32	0.733
chr01	128230	-	39	3.04	0.753
chr01	128303	-	36	2.68	0.984
chr01	130098	-	40	2.29	0.714
chr01	130266	+	44	3.85	1
chr01	132108	-	38	3.52	0.822
chr01	132202	-	40	2.03	0.543
chr01	132344	+	37	1.95	0.609
chr01	132599	-	41	2.44	0.657
chr01	132965	+	41	1.81	0.361
chr01	134627	-	45	2.01	0.422
chr01	136956	+	49	1.61	0.188
chr01	137471	+	47	2.13	0.714
chr01	137586	-	41	2.37	0.702
chr01	137695	+	44	2.37	0.485
chr01	137832	+	42	2.43	0.653
chr01	137884	-	42	4.18	1
chr01	138060	-	37	3.29	1
chr01	139216	+	43	2.88	1
chr01	139221	-	40	4.51	1
chr01	139279	+	45	2.99	0.74
chr01	139310	+	45	2.17	0.501
chr01	139602	+	47	1.64	0.39
chr01	140471	-	36	2.08	0.793
chr01	141749	+	43	2.04	0.486
chr01	141773	+	44	4.02	0.706
chr01	144247	-	34	4.46	0.755
chr01	144509	-	36	3.73	0.952
chr01	144513	-	36	3.36	1
chr01	144519	-	35	2.5	0.639
chr01	144830	-	34	3.37	0.763
chr01	144952	-	36	2.19	0.711
chr01	146040	+	45	2.2	0.717
chr01	146067	+	46	2.11	0.482
chr01	146146	-	36	2.04	0.742
chr01	146249	+	45	1.94	0.793
chr01	146280	+	44	4.86	1
chr01	146284	+	45	3.49	0.762
chr01	146313	+	45	2.49	0.741
chr01	146326	+	45	8.08	1
chr01	146331	-	36	3.88	0.924
chr01	146374	-	37	3.57	0.972
chr01	146377	+	41	2.21	0.654
chr01	146394	+	43	1.99	0.514
chr01	146401	+	42	2.44	0.634
chr01	146410	+	43	3.12	1
chr01	146429	+	43	2.06	0.639
chr01	146464	-	39	2.66	0.644
chr01	146542	-	36	1.97	0.808
chr01	146595	+	44	1.8	0.887
chr01	146663	-	38	2.82	0.837
chr01	146669	-	37	2.72	0.66
chr01	146682	-	36	3.16	0.767
chr01	146683	+	42	2.71	0.799
chr01	146722	-	38	2.06	0.871
chr01	146783	-	38	3.06	0.984
chr01	146895	+	40	6.78	1
chr01	146903	+	40	2.08	0.561
chr01	146913	-	37	2.89	0.413
chr01	146914	-	38	3.15	0.957
chr01	146935	-	38	4.86	0.841
chr01	146957	+	39	2.17	0.467
chr01	146965	+	40	1.94	0.656
chr01	146974	-	37	2.01	1
chr01	147013	-	35	2.63	0.746
chr01	147560	+	41	3.73	0.788
chr01	147569	-	36	5.93	1
chr01	149611	-	36	2.35	0.652
chr01	154618	-	38	2.46	0.526
chr01	155338	+	33	2.8	0.955
chr01	159732	-	35	1.65	0.485
chr01	160110	+	45	1.54	0.067
chr01	160171	+	45	1.92	0.627
chr01	160175	+	45	2.54	0.642
chr01	160180	-	41	4.34	1
chr01	160783	+	47	2.14	0.518
chr01	161141	-	43	3.59	0.68
chr01	161212	+	43	1.72	0.55
chr01	162365	-	44	1.74	0.401
chr01	162610	+	44	1.91	0.501
chr01	163083	+	29	3.84	0.918
chr01	163095	+	30	2.75	1
chr01	163337	+	29	2.78	0.803
chr01	163443	+	30	2.74	0.958
chr01	163960	-	39	2.84	0.949
chr01	165412	-	40	2.81	0.88
chr01	165454	+	30	2.97	0.668
chr01	167388	+	43	1.74	0.284
chr01	168304	-	38	1.72	0.408
chr01	169830	+	41	2.31	0.728
chr01	170105	-	44	2.03	0.567
chr01	171903	-	35	2.42	0.505
chr01	171916	+	42	3.04	0.963
chr01	171921	-	35	4.49	0.857
chr01	172031	-	37	3.49	0.696
chr01	172204	+	44	3.17	1
chr01	172344	+	45	6.16	0.997
chr01	174568	+	47	2.09	0.456
chr01	175365	-	36	2.08	0.735
chr01	176069	-	35	2.47	1
chr01	176143	-	32	2.29	0.509
chr01	176494	-	32	3.43	0.752
chr01	176594	+	42	2.5	0.883
chr01	176701	-	26	2.63	0.841
chr01	176738	-	29	3.27	0.765
chr01	176742	-	31	2.61	0.711
chr01	176774	-	31	3.2	0.984
chr01	176815	-	30	3.42	0.904
chr01	176845	-	32	2.52	0.871
chr01	176927	+	48	2.72	0.89
chr01	176936	-	31	3.96	1
chr01	177049	+	48	2.92	0.731
chr01	177052	+	43	1.93	0.621
chr01	177724	-	39	3.31	0.756
chr01	181271	-	39	5.67	1
chr01	181468	-	37	2.84	0.484
chr01	181622	-	39	1.84	0.411
chr01	181626	-	38	2.39	0.801
chr01	181635	+	51	2.18	0.749
chr01	181737	+	51	2.88	0.846
chr01	181764	-	39	2.67	0.624
chr01	186755	+	42	1.82	0.36
chr01	186843	-	37	1.89	0.494
chr01	186967	-	37	4.14	1
chr01	187053	+	40	2.66	0.673
chr01	187262	-	35	1.8	0.437
chr01	187284	-	34	2.65	0.703
chr01	187677	-	35	2.98	0.982
chr01	187731	-	36	2.5	0.498
chr01	187896	+	43	2.74	0.68
chr01	187947	+	43	2.13	0.863
chr01	188112	-	31	2.76	0.919
chr01	188148	-	34	2.88	0.917
chr01	191768	+	32	1.79	0.538
chr01	194998	+	25	2.12	0.691
chr01	195175	+	32	4.36	1
chr01	195179	+	32	2.3	0.749
chr01	196083	+	30	2.04	0.609
chr01	196505	-	37	2.3	0.652
chr01	200728	-	38	1.94	0.461
chr01	200818	-	36	1.61	0.616
chr01	201035	+	30	3.22	0.779
chr01	202359	-	40	2.1	0.593
chr01	204217	+	29	2.03	0.592
chr01	205450	+	34	1.67	0.433
chr01	209261	+	35	1.65	0.398
chr01	214293	-	29	2.37	1
chr01	216923	-	33	4.09	1
chr01	217099	-	29	3.57	0.767
chr01	218037	-	33	2.1	0.656
chr01	218375	-	34	2.48	0.736
chr01	219649	-	36	2.11	0.655
chr01	222858	+	43	2.82	0.878
chr01	222919	-	34	2.18	1
chr01	222923	-	35	1.89	0.521
chr01	223698	-	35	3	0.771
chr01	226706	-	36	1.91	0.656
chr01	226828	-	32	1.88	0.588
chr01	231630	+	42	2.22	0.533
chr01	231648	+	42	2	0.676
chr01	231652	+	41	2.51	0.779
chr01	231678	+	42	2.12	0.661
chr01	231698	+	42	2.67	0.816
chr01	231702	+	40	2.44	0.448
chr01	231810	+	40	3.73	0.604
chr01	231831	+	41	2.12	0.507
chr01	231872	+	38	2.1	0.651
chr01	231954	+	42	2.32	0.738
chr01	232468	-	32	2.36	1
chr01	232635	+	43	1.85	0.337
chr01	232849	+	43	2.1	0.673
chr01	239245	+	42	2.19	0.714
chr01	241301	+	51	2.18	0.666
chr01	242135	-	51	2.33	0.596
chr01	242164	-	50	1.85	0.424
chr01	242479	+	52	2.15	0.602
chr01	242486	+	52	2.23	0.629
chr01	242540	+	51	2.03	0.442
chr01	246616	+	53	2.31	0.628
chr01	246618	+	55	2.08	0.44
chr01	246622	+	55	7.96	1
chr01	246696	+	55	1.95	0.516
chr01	246783	+	54	1.73	0.561
chr01	246802	+	54	1.79	0.468
chr01	246813	-	47	2.27	0.673
chr01	246831	-	48	3.05	0.643
chr01	246846	+	51	1.74	0.687
chr01	246878	-	49	1.65	0.556
chr01	246897	+	54	1.86	0.461
chr01	246910	+	56	1.96	0.618
chr01	247010	+	54	2.85	0.985
chr01	247031	-	49	2.18	0.756
chr01	247062	-	48	1.83	0.867
chr01	247094	-	50	2.18	0.711
chr01	247167	-	50	1.95	0.628
chr01	247225	-	48	2.35	0.825
chr01	247233	-	49	2.54	0.759
chr01	247252	+	56	2.07	0.384
chr01	247368	-	48	2.86	0.683
chr01	247371	-	49	2.17	0.53
chr01	247432	-	49	1.94	0.649
chr01	247471	-	51	2.6	0.614
chr01	247488	+	55	2.49	0.618
chr01	247545	+	54	1.83	0.491
chr01	247575	+	56	1.67	0.498
chr01	247822	+	56	2.79	0.561
chr01	247881	+	55	1.64	0.285
chr01	252046	-	55	2.36	0.642
chr01	252125	-	55	2.53	0.638
chr01	253852	-	48	2.22	0.524
chr01	255610	-	43	3.86	0.768
chr01	255736	+	41	3.11	0.862
chr01	255741	-	45	2.51	1
chr01	255770	+	43	2.42	0.556
chr01	256040	-	42	1.95	0.369
chr01	257519	+	48	1.82	0.395
chr01	258610	+	47	1.78	0.507
chr01	259191	+	40	2.14	0.554
chr01	261412	+	43	1.68	0.408
chr01	263876	-	29	1.81	0.295
chr01	264228	-	28	4.36	1
chr01	264249	+	38	4.9	0.986
chr01	264277	-	26	3.81	1
chr01	264391	+	36	2.09	0.591
chr01	264422	+	37	1.94	0.989
chr01	264453	-	27	2.71	0.952
chr01	264487	-	27	2.13	0.791
chr01	266375	+	48	2.69	0.735
chr01	266744	+	50	2.19	0.695
chr01	267301	+	51	1.88	0.426
chr01	267308	+	49	2.21	0.447
chr01	267328	+	50	1.67	0.332
chr01	267519	-	30	2.25	0.463
chr01	267694	-	31	2.22	0.762
chr01	271359	+	51	1.84	0.456
chr01	272043	+	48	3.52	0.859
chr01	272499	-	46	2.17	0.936
chr01	273058	-	46	1.7	0.306
chr01	274953	+	50	2.34	0.57
chr01	279829	-	44	1.8	0.408
chr01	281718	-	49	2.22	0.665
chr01	281833	+	44	3.03	0.736
chr01	281864	-	50	1.73	0.572
chr01	283756	-	54	1.89	0.651
chr01	284726	-	54	1.74	0.432
chr01	285487	+	43	2.04	0.499
chr01	285684	-	47	1.78	0.509
chr01	286062	-	51	2.31	0.749
chr01	286347	-	51	2.3	0.556
chr01	286390	+	41	1.65	0.584
chr01	286552	-	51	2.57	0.587
chr01	286636	-	51	1.99	0.664
chr01	287322	-	47	2.04	0.712
chr01	288547	-	43	1.9	0.643
chr01	289269	-	41	1.91	0.557
chr01	289911	-	43	2.17	0.715
chr01	297778	+	43	2.65	0.618
chr01	298386	+	43	2.59	0.616
chr01	299371	+	42	2.55	0.958
chr01	299415	+	43	3.04	1
chr01	299543	-	49	8.42	1
chr01	299722	+	43	2.56	0.817
chr01	299784	-	49	3.92	0.955
chr01	299861	-	50	3.6	0.982
chr01	299917	-	51	2.57	0.798
chr01	299986	-	51	1.81	0.518
chr01	299988	+	43	2.22	0.825
chr01	300021	-	51	2.23	0.775
chr01	300069	-	51	3.12	0.837
chr01	300214	-	51	2.79	0.74
chr01	300375	-	51	1.91	0.412
chr01	301731	+	43	3.78	0.983
chr01	301812	-	46	2.81	0.73
chr01	302804	+	47	3.21	0.749
chr01	302820	-	50	2.39	0.911
chr01	303128	+	46	1.81	0.407
chr01	303148	+	45	2	0.381
chr01	303160	-	49	4.19	0.818
chr01	303238	-	49	3.7	0.874
chr01	303508	+	44	2.88	0.652
chr01	303527	+	43	4.18	0.994
chr01	303537	+	43	3.87	0.787
chr01	303654	-	45	1.98	0.545
chr01	303760	-	46	2.73	0.679
chr01	304212	+	44	1.6	0.224
chr01	304229	-	43	3.24	0.767
chr01	304411	+	43	6.89	0.994
chr01	305723	+	39	3.86	0.912
chr01	305749	+	39	5.33	1
chr01	306018	+	32	2.88	0.783
chr01	306578	-	33	2.43	0.665
chr01	307067	+	32	2.7	0.759
chr01	307201	-	32	3.13	0.861
chr01	307393	+	31	2.35	0.576
chr01	307657	+	31	4.31	0.989
chr01	307687	+	31	2.63	0.647
chr01	308664	+	32	3.58	0.766
chr01	308668	+	32	3.24	0.985
chr01	308853	+	31	3.66	0.993
chr01	308860	+	31	2	0.644
chr01	308890	+	30	4.74	1
chr01	308894	+	31	6.38	1
chr01	308898	+	30	2.34	0.785
chr01	309140	-	28	3.66	1
chr01	314703	+	33	4.68	0.998
chr01	315302	-	30	2.02	0.513
chr01	316018	+	35	1.68	0.715
chr01	316087	+	37	1.68	0.607
chr01	316134	+	37	2.55	0.557
chr01	316152	+	38	2.11	0.616
chr01	316169	+	38	2.18	0.55
chr01	316393	+	37	2.18	0.695
chr01	316548	-	37	2.1	0.64
chr01	318141	-	34	3.17	0.889
chr01	318291	+	36	1.85	0.623
chr01	318295	+	36	2.6	1
chr01	318587	+	34	3.39	1
chr01	319408	+	35	2.26	0.64
chr01	319431	+	37	2.07	0.959
chr01	323315	-	42	2.02	0.502
chr01	327861	+	33	3.35	0.921
chr01	327877	-	40	3.24	1
chr01	328177	+	29	2.6	0.672
chr01	328207	-	38	5.6	0.991
chr01	328230	+	31	3.45	0.887
chr01	328253	+	31	2.86	0.734
chr01	328483	+	57	2.92	0.905
chr01	329507	+	67	3.31	0.895
chr01	329511	+	68	1.82	0.389
chr01	329589	-	81	2.65	0.886
chr01	329954	+	68	3.13	0.754
chr01	329959	-	76	2.6	0.705
chr01	330218	+	64	2.24	0.569
chr01	330222	+	66	3.31	1
chr01	330794	+	71	1.65	0.345
chr01	330812	-	85	1.75	0.378
chr01	331044	+	72	1.93	0.508
chr01	331080	+	73	2.14	0.565
chr01	331103	+	64	2.01	0.479
chr01	331190	+	75	1.77	0.502
chr01	331345	-	86	3.05	0.533
chr01	331410	-	87	7.18	1
chr01	331503	-	88	2.24	0.606
chr01	331549	+	63	3.19	0.807
chr01	331553	+	74	2.61	0.575
chr01	331576	-	89	1.72	0.427
chr01	332595	+	78	2.12	0.469
chr01	332734	-	87	1.61	0.183
chr01	332793	+	75	2.72	0.87
chr01	334580	-	86	2.06	0.483
chr01	335748	-	72	5.23	1
chr01	335964	-	77	1.75	0.537
chr01	335988	+	71	3.3	0.862
chr01	336046	-	80	2.63	0.821
chr01	336122	-	80	2.71	0.713
chr01	336391	-	71	2.18	0.666
chr01	336403	+	70	1.71	0.523
chr01	336672	+	71	1.82	0.481
chr01	336696	-	76	2.08	0.563
chr01	336772	+	66	2.16	0.612
chr01	336827	+	72	3.44	0.903
chr01	337324	+	69	1.68	0.504
chr01	337332	-	79	4.01	0.855
chr01	337436	-	77	1.87	0.54
chr01	337482	+	74	5.76	0.804
chr01	337574	-	79	3.03	0.647
chr01	337674	+	72	3.52	0.792
chr01	337748	+	72	1.69	0.558
chr01	337984	-	78	2.33	0.632
chr01	338013	-	73	2.32	0.763
chr01	338304	-	78	1.59	0.268
chr01	338315	-	78	1.91	0.434
chr01	338975	+	79	1.71	0.483
chr01	339838	-	72	2.06	0.874
chr01	339891	+	77	2.18	0.437
chr01	339999	+	74	2.82	0.73
chr01	340003	+	76	2.07	0.52
chr01	340081	-	70	2.72	1
chr01	340446	+	76	2.93	0.654
chr01	340451	-	65	2.76	0.799
chr01	340710	+	68	1.88	0.489
chr01	340714	+	71	3.64	1
chr01	341536	+	66	2.44	0.652
chr01	341682	+	69	1.96	0.642
chr01	341835	-	61	3.01	0.559
chr01	341900	-	60	5.57	0.919
chr01	341918	-	60	2.05	0.489
chr01	341993	-	58	2.98	0.772
chr01	342039	+	61	2.94	0.759
chr01	342043	+	61	2.62	0.533
chr01	342066	-	56	2.53	0.476
chr01	343641	+	26	2.21	0.532
chr01	344735	+	27	3.84	0.987
chr01	344740	-	25	2.29	0.824
chr01	345207	+	28	1.88	0.476
chr01	346913	+	31	3.23	1
chr01	346978	+	31	2.15	0.985
chr01	347862	+	34	2.04	0.811
chr01	347920	+	34	3.19	0.629
chr01	349117	+	30	2.25	0.781
chr01	349119	+	30	2.58	0.754
chr01	352542	-	35	2.56	0.673
chr01	353137	-	39	2.3	0.581
chr01	353159	-	39	1.89	0.582
chr01	353639	+	34	3.92	0.859
chr01	353687	+	35	2.47	0.543
chr01	353699	-	37	3.72	0.856
chr01	353746	-	37	1.95	0.537
chr01	353768	+	36	2.57	0.777
chr01	353771	-	37	2.04	0.371
chr01	353775	-	38	3.35	0.773
chr01	353780	+	35	4.47	0.704
chr01	353783	+	35	3.21	0.611
chr01	353807	+	32	2.26	0.617
chr01	353844	-	36	3.41	0.705
chr01	353859	-	38	2.73	0.654
chr01	354101	+	36	2.39	0.593
chr01	354125	-	38	6.99	1
chr01	354130	-	38	2.97	0.814
chr01	354153	+	35	4.17	1
chr01	354160	+	35	4.49	0.915
chr01	354178	+	34	2.92	0.943
chr01	354184	+	35	3.15	1
chr01	354188	-	29	2.03	0.554
chr01	354192	+	34	4.58	1
chr01	354196	+	33	3.4	0.793
chr01	354203	+	33	3.19	1
chr01	354223	-	37	7.03	0.851
chr01	354227	-	36	3.37	0.751
chr01	354229	-	38	2.2	0.754
chr01	354343	-	38	2.12	0.648
chr01	354372	+	34	3.1	0.77
chr01	354801	+	35	5.35	1
chr01	360607	-	37	3.89	0.817
chr01	360672	-	37	2.5	0.813
chr01	362276	-	41	2.24	0.798
chr01	363535	+	47	2.78	0.586
chr01	363970	-	42	2.38	0.664
chr01	364375	-	41	2.2	0.619
chr01	364769	+	44	1.91	0.647
chr01	367360	-	41	2.16	0.641
chr01	367768	-	41	1.9	0.63
chr01	371798	+	41	1.83	0.504
chr01	374153	-	37	4.42	1
chr01	374520	+	44	3.74	1
chr01	376871	+	40	2.18	0.555
chr01	376874	-	36	2.09	0.568
chr01	379238	-	37	3.65	0.875
chr01	380503	+	37	1.97	0.46
chr01	380519	-	41	1.95	0.505
chr01	380544	-	41	1.86	0.589
chr01	380548	+	36	1.72	0.563
chr01	382610	+	37	2.05	0.607
chr01	383896	+	41	2.17	0.61
chr01	384059	+	41	3.18	1
chr01	384081	+	40	3.58	1
chr01	384089	+	40	2.16	0.799
chr01	384137	-	44	1.64	0.521
chr01	384145	-	43	2.41	0.729
chr01	385104	+	44	2.02	0.456
chr01	385239	-	45	2.25	0.392
chr01	385275	+	42	2.15	0.64
chr01	385350	+	41	2.06	0.586
chr01	385405	+	41	1.79	0.513
chr01	385513	+	42	2.23	0.846
chr01	385588	+	42	2.25	0.478
chr01	385656	+	43	2.15	0.85
chr01	386741	+	44	2.39	0.663
chr01	387285	+	42	4.43	1
chr01	387314	+	39	5.13	1
chr01	388055	+	45	1.66	0.228
chr01	388114	-	47	2.75	0.718
chr01	388174	-	46	4.58	0.966
chr01	390619	+	47	1.77	0.531
chr01	391414	-	50	1.53	0.281
chr01	391996	-	47	2.52	0.701
chr01	392032	-	47	2.12	0.549
chr01	392076	-	48	2.79	0.757
chr01	392184	-	48	2.08	0.629
chr01	392205	+	50	2.89	1
chr01	392214	-	47	1.95	0.593
chr01	392252	+	48	1.66	0.518
chr01	392580	+	36	3.96	0.717
chr01	392792	-	50	1.75	0.374
chr01	394445	-	52	1.99	0.509
chr01	398958	-	44	3.58	0.616
chr01	403299	-	44	2.34	0.688
chr01	403611	-	43	2.65	0.548
chr01	403623	-	45	3.53	0.79
chr01	403666	+	38	4.44	1
chr01	403847	+	35	4	0.978
chr01	403883	+	37	2.22	0.52
chr01	403887	+	37	3.65	0.92
chr01	403954	-	47	2.98	0.616
chr01	403989	-	48	3.79	0.339
chr01	404028	-	48	1.89	0.523
chr01	404069	+	36	2.18	0.63
chr01	405015	-	43	2.44	0.69
chr01	406311	+	31	2.88	0.777
chr01	406576	-	46	1.56	0.307
chr01	408083	-	42	2.77	0.737
chr01	409120	-	46	1.96	0.57
chr01	410408	-	41	2.93	0.776
chr01	410798	-	41	1.81	0.591
chr01	411716	+	31	2.05	0.531
chr01	412100	-	43	3.22	0.823
chr01	412372	-	47	1.69	0.657
chr01	412576	-	46	2.16	0.625
chr01	412879	-	43	2.04	0.683
chr01	414513	-	45	2.41	0.637
chr01	415829	-	45	3.27	0.84
chr01	416538	+	30	2.75	1
chr01	416822	+	32	2.5	0.683
chr01	416965	-	40	3.29	1
chr01	417283	-	38	2.48	1
chr01	417416	+	28	2.07	0.602
chr01	417540	+	30	2.17	0.677
chr01	417982	+	30	2.37	0.777
chr01	418172	+	31	1.92	0.526
chr01	418178	+	31	4.43	1
chr01	418189	-	35	2.15	0.569
chr01	418207	-	37	3.67	0.972
chr01	418390	-	36	8	0.601
chr01	418391	-	36	8.37	1
chr01	418485	+	32	2.24	0.624
chr01	419629	-	35	1.91	0.65
chr01	419737	-	36	2.59	0.724
chr01	419790	+	32	2.08	0.49
chr01	419873	-	36	2.69	1
chr01	420383	-	38	2.15	0.571
chr01	420926	-	41	2.24	0.934
chr01	422038	-	43	2.66	0.839
chr01	422131	+	37	2.09	0.596
chr01	422271	+	37	2.1	0.525
chr01	422292	+	38	2.97	0.786
chr01	422296	+	38	2.33	0.73
chr01	422993	+	37	2.44	0.677
chr01	423141	-	46	3.09	0.775
chr01	423162	+	37	2.82	0.993
chr01	423444	-	45	2.63	1
chr01	423490	+	39	2.65	0.51
chr01	423525	-	47	10.98	1
chr01	423574	+	39	2.35	0.772
chr01	424464	+	39	3.79	0.886
chr01	424832	-	43	1.88	0.946
chr01	427369	-	34	1.85	0.639
chr01	428261	+	38	2.73	0.549
chr01	428310	-	42	3.2	0.774
chr01	428394	-	45	2.53	0.935
chr01	428434	+	47	3.16	0.7
chr01	428449	-	43	3.6	0.742
chr01	428509	-	41	3.16	0.946
chr01	428527	+	46	2.31	0.552
chr01	428816	+	48	2.12	0.871
chr01	428819	-	45	2.17	0.572
chr01	428890	+	48	3.26	1
chr01	428905	+	47	1.96	0.655
chr01	428935	-	43	1.76	0.437
chr01	428960	-	40	2.57	0.499
chr01	428982	+	46	8.71	1
chr01	429003	+	44	3.37	0.995
chr01	429010	-	45	1.77	0.511
chr01	429025	+	47	3.04	0.92
chr01	429057	-	42	4.03	0.655
chr01	429517	+	47	2.59	0.81
chr01	429733	+	45	2.23	0.566
chr01	430461	+	44	2.27	0.863
chr01	430659	+	45	2.19	0.655
chr01	431031	+	42	1.81	0.574
chr01	431054	+	42	1.67	0.432
chr01	431094	-	39	3.31	0.945
chr01	432455	-	35	2.7	0.736
chr01	433315	-	40	2.74	0.593
chr01	433362	-	40	2.38	0.716
chr01	433420	+	34	5.61	1
chr01	433442	-	38	1.93	0.732
chr01	433592	+	35	3.28	0.909
chr01	434953	-	39	1.95	0.447
chr01	436382	+	38	2.41	0.504
chr01	436525	-	45	2.5	0.441
chr01	436633	+	37	5.01	1
chr01	440088	-	47	1.54	0.288
chr01	440236	+	37	2.25	0.594
chr01	440247	-	46	2	0.595
chr01	442060	-	48	2.59	0.878
chr01	442420	+	38	2.86	0.639
chr01	442476	+	38	3.04	0.979
chr01	442514	-	49	3.19	0.89
chr01	442634	-	46	2.5	0.987
chr01	442811	-	48	4.12	1
chr01	442876	-	48	2.03	0.561
chr01	442975	-	44	4.05	0.86
chr01	442977	+	38	3.95	1
chr01	443011	-	46	2.29	0.807
chr01	443517	-	39	3.04	0.718
chr01	451772	-	41	1.85	0.541
chr01	453129	-	37	2.25	0.98
chr01	453165	-	37	2.65	0.581
chr01	453213	-	37	2.2	0.48
chr01	453297	+	40	4.45	1
chr01	453319	-	37	2.44	0.986
chr01	453411	-	35	2.62	0.612
chr01	453415	-	36	2.33	0.876
chr01	453460	-	35	2.33	0.567
chr01	453657	-	36	2.78	0.734
chr01	453710	+	39	2.49	0.528
chr01	453809	+	39	3.3	0.723
chr01	453851	+	37	3.04	0.537
chr01	453875	-	38	2.05	0.489
chr01	454086	-	38	1.86	0.408
chr01	454534	+	39	4.23	0.853
chr01	454546	+	39	2.66	0.727
chr01	454574	+	39	1.8	0.558
chr01	454642	+	38	3.12	0.773
chr01	454702	+	38	2.25	0.728
chr01	454710	+	37	2.26	0.765
chr01	454775	-	37	2.4	0.671
chr01	454905	+	37	3.15	0.914
chr01	454942	-	38	2.38	0.805
chr01	455027	-	38	3.91	1
chr01	455416	+	40	1.74	0.689
chr01	455418	+	39	2.64	0.984
chr01	455619	+	40	3.08	0.507
chr01	455620	+	36	2.73	0.591
chr01	455652	-	43	2.68	0.529
chr01	456348	+	43	2.34	0.791
chr01	457242	+	40	3.03	0.584
chr01	457297	-	43	2.97	0.998
chr01	457350	+	41	2.4	0.6
chr01	457419	-	43	4.07	1
chr01	458798	-	49	1.66	0.298
chr01	459328	-	50	1.89	0.554
chr01	459487	-	49	1.85	0.524
chr01	459492	-	49	2.74	0.702
chr01	459508	+	49	2.23	0.901
chr01	459524	+	49	2.05	0.415
chr01	459591	-	50	1.55	0.769
chr01	459651	+	47	2.15	0.543
chr01	459807	+	47	2.48	0.831
chr01	459820	-	50	1.97	0.519
chr01	459886	-	48	3.38	1
chr01	462691	-	47	2.47	0.627
chr01	463170	+	53	2.4	0.696
chr01	463397	+	55	2.09	0.614
chr01	464673	+	56	1.81	0.559
chr01	464947	-	46	2.23	0.629
chr01	465202	+	54	1.82	0.685
chr01	465383	+	53	1.56	0.464
chr01	465522	+	56	2.32	0.662
chr01	465530	+	51	1.81	0.724
chr01	465534	+	56	2	0.652
chr01	465539	-	45	1.53	0.37
chr01	465775	+	56	2.12	0.628
chr01	465891	+	55	3.59	1
chr01	465928	-	46	4.5	1
chr01	466077	+	55	1.56	0.687
chr01	466082	-	45	3.67	1
chr01	467069	+	58	1.83	0.475
chr01	468191	-	41	2.16	0.478
chr01	468725	-	44	2.94	1
chr01	469310	-	44	1.8	0.316
chr01	471942	+	56	1.58	0.388
chr01	473398	+	31	2.15	0.507
chr01	473529	-	29	3.8	0.914
chr01	473533	-	29	4.11	1
chr01	473547	-	28	2.2	0.596
chr01	473632	+	37	2.58	0.705
chr01	476206	+	50	5.38	1
chr01	479215	-	42	3.51	1
chr01	480004	-	44	2.22	0.518
chr01	480869	+	35	3.23	0.671
chr01	481196	-	39	2.64	0.531
chr01	481491	+	37	2.65	0.867
chr01	481636	+	40	4.43	1
chr01	481676	+	37	1.98	0.543
chr01	481994	+	37	2.45	0.616
chr01	483373	+	37	2.57	0.742
chr01	486329	-	30	4.78	0.997
chr01	489000	-	34	2.71	0.948
chr01	489750	+	36	2	0.519
chr01	491774	+	32	2.93	1
chr01	491779	-	31	5.08	1
chr01	491797	-	32	1.9	0.491
chr01	491986	+	32	2.12	0.754
chr01	495932	-	29	2.24	0.512
chr01	496659	+	30	1.85	0.663
chr01	496690	+	30	3.5	0.809
chr01	503681	+	43	2.15	0.709
chr01	505442	+	45	2.05	0.629
chr01	505589	+	46	2.14	0.504
chr01	507147	-	38	2.31	0.558
chr01	509379	-	34	1.76	0.691
chr01	511077	-	34	1.81	0.47
chr01	511521	+	39	2.36	0.718
chr01	511615	-	32	5.36	1
chr01	511619	-	28	2.15	0.612
chr01	511838	-	31	2.4	0.688
chr01	514056	+	41	5.08	1
chr01	514243	-	35	2.95	0.794
chr01	515548	-	34	2.1	0.515
chr01	516470	+	42	1.94	0.531
chr01	517808	+	39	2.29	0.765
chr01	518162	+	39	1.7	0.6
chr01	518405	-	34	2.88	0.734
chr01	523072	+	25	2.54	0.688
chr01	523175	-	38	2.66	0.842
chr01	524999	+	31	2.3	0.593
chr01	525029	-	42	3.88	1
chr01	525071	-	41	2.84	0.524
chr01	525114	-	42	1.89	0.547
chr01	525181	+	29	3.75	0.615
chr01	525244	+	32	3.06	0.687
chr01	525497	-	38	2.5	0.611
chr01	525504	-	40	3.5	1
chr01	526799	+	33	2.27	0.585
chr01	528473	-	43	2.67	0.627
chr01	529476	+	33	4.2	0.995
chr01	529691	-	41	4.85	1
chr01	531258	-	37	1.91	0.387
chr01	534296	-	38	2.94	0.999
chr01	534655	+	33	2.34	0.603
chr01	534988	+	34	1.72	0.388
chr01	536504	+	30	1.94	0.73
chr01	537717	-	35	2.5	0.703
chr01	540921	+	29	1.83	0.509
chr01	540995	+	30	2.68	0.781
chr01	541140	+	31	3.05	0.689
chr01	542135	+	31	2.4	0.742
chr01	542934	-	29	2.2	0.652
chr01	543037	+	33	2.14	0.698
chr01	543153	-	28	3.04	1
chr01	543157	-	29	4.81	1
chr01	543233	-	29	2.54	0.56
chr01	543247	+	33	2.33	0.49
chr01	543248	-	29	4	0.947
chr01	543425	+	36	3.42	0.846
chr01	543480	-	30	2.52	0.695
chr01	543515	-	30	2.52	0.684
chr01	543522	+	33	3.26	0.772
chr01	543655	+	34	1.94	0.692
chr01	543659	+	35	2.57	1
chr01	543727	+	35	2.78	0.901
chr01	543746	+	35	1.88	0.787
chr01	545417	-	30	2.09	0.567
chr01	546976	+	29	2.05	0.531
chr01	555368	+	32	2.66	0.904
chr01	555392	+	31	2.79	0.779
chr01	555412	+	31	4.09	1
chr01	555417	-	39	2.56	1
chr01	555458	-	39	2.89	0.694
chr01	555607	+	30	4.23	0.881
chr01	555686	+	31	2.24	0.833
chr01	556181	-	39	2.1	0.553
chr01	557744	-	37	2.12	0.647
chr01	560384	+	32	3.84	0.665
chr01	560461	+	34	3.12	0.79
chr01	560473	+	33	2.3	0.663
chr01	560503	+	35	4.07	0.901
chr01	560535	+	34	3.43	0.736
chr01	560610	-	31	3.64	0.966
chr01	560737	-	31	2.71	1
chr01	560908	+	35	2.05	0.539
chr01	562606	+	32	2.66	0.864
chr01	562785	+	33	2.34	0.73
chr01	567121	-	31	2.35	0.762
chr01	570784	-	26	2.68	0.759
chr01	571196	+	27	2.17	0.551
chr01	572902	+	28	2.91	0.768
chr01	575266	+	32	2.19	0.73
chr01	575468	+	30	2	0.593
chr01	575783	+	32	3.46	0.918
chr01	576116	-	30	2.19	0.504
chr01	577279	+	35	2.95	0.79
chr01	578250	+	37	1.79	0.381
chr01	578477	+	36	1.72	0.377
chr01	579676	+	37	1.58	0.279
chr01	580581	+	36	4.66	0.929
chr01	583301	+	45	2.13	0.69
chr01	583565	+	45	1.93	0.412
chr01	585025	+	40	2.09	0.546
chr01	588036	-	35	2.12	0.548
chr01	588501	+	39	2.55	0.983
chr01	589382	-	41	3.75	0.786
chr01	589446	+	32	13.61	1
chr01	589533	+	42	4.69	1
chr01	589536	-	41	2.12	0.494
chr01	589577	+	27	7.42	0.687
chr01	589605	+	40	5.12	0.901
chr01	589812	+	43	2.69	0.841
chr01	590774	-	42	1.63	0.33
chr01	592482	+	43	1.76	0.463
chr01	592536	+	42	2.18	0.435
chr01	592964	+	42	2.56	0.682
chr01	593134	+	42	2.82	0.727
chr01	593152	-	46	2.67	1
chr01	595608	+	41	1.75	0.349
chr01	596371	+	41	2.58	0.85
chr01	596375	+	40	1.85	0.555
chr01	596492	-	38	2.34	0.846
chr01	596601	-	38	1.81	0.498
chr01	596899	-	36	2.36	0.682
chr01	597016	+	41	2.2	0.593
chr01	597415	+	39	2.37	0.698
chr01	597540	+	40	3.8	0.848
chr01	598269	-	41	2.8	0.594
chr01	600995	+	34	2.6	0.588
chr01	607222	+	34	1.88	0.631
chr01	607996	+	37	1.8	0.435
chr01	609447	+	35	2.11	0.769
chr01	610884	-	52	2	0.562
chr01	611662	+	45	1.53	0.531
chr01	611916	+	44	2.56	0.821
chr01	612206	+	44	2.24	0.78
chr01	612529	+	38	4.05	0.997
chr01	613121	-	47	2.18	0.778
chr01	613212	+	43	3.9	0.986
chr01	613241	+	43	2.9	0.957
chr01	613331	-	47	2.25	0.494
chr01	613578	+	41	5.18	0.961
chr01	613585	+	41	2.94	0.752
chr01	613643	-	45	2.97	0.884
chr01	613803	+	39	2.18	0.564
chr01	613892	+	42	2.12	0.465
chr01	614633	+	40	3.11	0.606
chr01	616249	+	40	1.75	0.632
chr01	616293	-	46	5.05	1
chr01	616296	+	40	2.08	0.941
chr01	616360	+	40	2.11	0.726
chr01	616393	-	48	2.81	0.579
chr01	616421	+	41	2.12	0.654
chr01	616561	+	42	2.68	0.669
chr01	616635	+	43	2.91	0.862
chr01	617466	+	42	2.05	0.603
chr01	617679	+	45	1.81	0.619
chr01	617712	-	45	2.72	0.482
chr01	618179	+	44	1.83	0.626
chr01	619401	-	47	1.75	0.39
chr01	620862	+	49	2.38	0.894
chr01	621631	-	42	2.16	0.641
chr01	622084	+	48	2.19	0.667
chr01	622176	+	49	1.96	0.585
chr01	622618	-	45	2.04	0.324
chr01	624073	-	46	2.46	0.725
chr01	624881	-	42	2.38	0.56
chr01	626988	-	44	2.89	0.96
chr01	627821	-	43	1.94	0.43
chr01	629284	-	45	4.12	1
chr01	629768	-	47	2.59	0.741
chr01	630093	+	42	1.75	0.381
chr01	630251	-	45	2.33	0.545
chr01	631015	-	43	1.53	0.238
chr01	631717	-	46	1.92	0.505
chr01	631750	+	38	1.76	0.547
chr01	632341	-	35	2.62	0.911
chr01	633048	-	38	2.04	0.557
chr01	633515	-	34	2.51	0.507
chr01	633902	-	37	2.23	0.535
chr01	634691	-	38	1.82	0.438
chr01	634834	+	36	1.91	0.541
chr01	634888	+	35	2.6	0.624
chr01	635314	-	39	1.91	0.647
chr01	636764	-	43	1.95	0.517
chr01	637945	-	39	2.32	0.97
chr01	639874	-	46	1.85	0.473
chr01	641428	-	48	2.12	0.633
chr01	642737	-	45	3.43	0.977
chr01	642801	-	42	2.64	0.664
chr01	643503	-	38	2.22	0.625
chr01	644181	-	43	2.54	0.801
chr01	644399	-	46	1.74	0.623
chr01	645722	-	40	2.85	0.757
chr01	647678	+	38	2.19	1
chr01	649031	-	43	1.65	0.36
chr01	652225	-	46	2	0.541
chr01	652440	-	46	1.89	0.484
chr01	653952	-	45	2.43	0.477
chr01	655262	-	49	2.37	0.718
chr01	655469	+	36	2.72	0.788
chr01	655550	-	51	2.02	0.737
chr01	655626	-	49	2.15	0.636
chr01	655771	+	37	2.33	0.864
chr01	655848	+	36	3.53	0.955
chr01	655850	+	36	2.12	1
chr01	655867	+	36	3.06	1
chr01	655970	+	35	2.05	0.625
chr01	656088	-	51	2.11	0.678
chr01	656213	-	51	6.89	0.839
chr01	656304	-	50	2.12	0.616
chr01	656434	+	34	2.42	0.611
chr01	656566	-	49	3.35	0.842
chr01	657144	+	38	3.14	1
chr01	657494	+	37	7.07	0.999
chr01	659041	-	47	2.45	0.952
chr01	660208	+	38	1.76	0.522
chr01	661054	+	38	2.14	0.612
chr01	661227	-	48	1.86	0.97
chr01	662851	+	43	4.04	0.939
chr01	664284	+	52	2.02	0.641
chr01	664594	+	52	1.94	0.605
chr01	664844	-	45	2.51	0.671
chr01	666142	-	48	1.59	0.286
chr01	667252	-	48	2.27	0.588
chr01	667689	+	54	2.66	0.737
chr01	667898	+	53	1.97	0.322
chr01	668119	+	52	1.56	0.759
chr01	668761	-	40	1.91	0.366
chr01	668958	-	38	3.97	1
chr01	668962	-	38	3.03	0.917
chr01	669124	+	47	2.64	0.7
chr01	669138	+	45	1.8	0.633
chr01	669147	+	47	4.79	0.986
chr01	669158	+	47	5.1	1
chr01	669180	+	47	2.64	0.874
chr01	669189	-	39	3.33	1
chr01	669192	+	45	1.73	0.752
chr01	669211	+	44	2.38	0.555
chr01	669498	-	41	1.94	0.724
chr01	671759	+	49	1.6	0.432
chr01	672040	-	38	2.42	0.641
chr01	673581	+	48	2.42	0.62
chr01	673818	-	44	2.31	0.813
chr01	674280	+	45	2.18	0.503
chr01	674283	-	38	2.78	0.535
chr01	676311	-	35	3.53	1
chr01	680184	-	40	2.05	0.688
chr01	680331	-	40	1.61	0.424
chr01	683333	+	42	2.23	0.736
chr01	683338	-	37	2.07	0.366
chr01	683425	-	37	2.37	0.562
chr01	683670	-	37	2.48	0.725
chr01	691892	+	41	1.84	0.408
chr01	692186	+	41	2.69	0.729
chr01	692286	+	41	1.68	0.521
chr01	692421	-	34	2.17	0.609
chr01	692661	-	35	2.84	0.594
chr01	692754	-	35	2.34	0.615
chr01	692773	-	36	1.68	0.391
chr01	692928	-	36	2.51	0.662
chr01	697173	+	50	3.96	0.492
chr01	697439	+	49	3.72	0.716
chr01	697520	-	46	2.66	0.512
chr01	700714	-	34	1.85	0.487
chr01	701895	-	33	2.34	0.553
chr01	703603	+	25	2.02	0.725
chr01	708439	+	26	2.05	0.748
chr01	708929	+	26	4.41	0.755
chr01	709240	+	29	2.03	0.72
chr01	718510	-	33	2	0.539
chr01	719435	+	34	1.73	0.472
chr01	719679	+	30	2.71	0.766
chr01	723800	-	41	2.33	0.827
chr01	724044	-	41	1.66	0.427
chr01	726210	+	44	1.95	0.652
chr01	726707	-	40	2.57	0.761
chr01	730182	-	45	2.56	0.825
chr01	731300	-	45	5.06	1
chr01	733897	+	45	1.93	0.697
chr01	735134	-	32	2.14	0.72
chr01	735222	-	38	3.09	0.714
chr01	735299	+	45	3.02	1
chr01	735364	+	44	2.52	0.77
chr01	735693	-	38	2.34	0.946
chr01	735697	-	38	1.89	0.433
chr01	735950	+	49	2.47	1
chr01	735960	+	49	1.93	0.603
chr01	736932	+	46	2.62	0.613
chr01	738158	-	37	2.46	0.814
chr01	738297	-	40	2.09	0.443
chr01	738540	+	44	2.11	0.473
chr01	739112	+	44	1.67	0.487
chr01	739996	+	42	2.01	0.78
chr01	741316	+	41	3.27	0.659
chr01	742497	+	43	1.79	0.398
chr01	743969	+	39	2.03	0.753
chr01	745840	+	42	2.7	0.783
chr01	746415	-	32	2.03	0.568
chr01	748539	+	51	2.88	0.888
chr01	752292	-	40	2	0.592
chr01	753204	+	44	2.57	0.692
chr01	753298	-	36	2.26	0.579
chr01	753984	-	37	2.76	0.793
chr01	755042	-	38	2.23	0.542
chr01	755206	+	44	2.04	0.427
chr01	755543	-	42	2.06	0.469
chr01	755793	-	41	2.16	0.593
chr01	756656	+	50	3.68	0.787
chr01	756661	-	45	3.07	0.729
chr01	756665	-	45	4.97	1
chr01	756678	+	50	6.14	1
chr01	756736	+	50	3.69	1
chr01	756915	+	48	3.08	1
chr01	756936	-	43	2.04	0.722
chr01	757048	+	46	2.2	0.773
chr01	757085	+	47	3.44	0.97
chr01	757146	-	44	3.58	0.975
chr01	757933	+	43	1.74	0.375
chr01	758818	+	43	1.92	0.613
chr01	763879	+	32	2.59	0.797
chr01	764782	+	35	3.19	0.947
chr01	764787	-	47	7.58	1
chr01	766418	+	35	2.11	0.504
chr01	771831	+	34	1.79	0.55
chr01	773503	+	32	2.86	0.668
chr01	773953	+	31	2.33	0.506
chr01	776692	-	42	4.7	0.998
chr01	776723	-	42	2.22	0.862
chr01	776784	+	37	2.87	0.858
chr01	776862	-	42	4.71	1
chr01	777000	-	41	2.8	0.534
chr01	778219	+	40	1.64	0.524
chr01	778494	-	42	3.33	1
chr01	778631	+	38	1.86	0.551
chr01	778799	+	39	2.4	0.825
chr01	779092	-	43	2.35	0.775
chr01	779112	-	41	2.15	0.57
chr01	779116	-	42	2.49	0.895
chr01	779367	+	39	2.29	1
chr01	779404	-	44	2.01	0.759
chr01	779524	+	40	2.13	0.827
chr01	779532	+	40	2.2	0.998
chr01	779592	+	41	2.26	0.794
chr01	779643	+	37	4.09	0.978
chr01	779757	-	44	1.99	0.576
chr01	781214	+	46	4.65	1
chr01	781257	-	45	2.72	0.855
chr01	781416	+	46	1.69	0.377
chr01	781477	+	46	1.69	0.39
chr01	781624	+	43	1.93	0.484
chr01	781630	+	46	1.82	0.536
chr01	781654	+	46	2.08	0.609
chr01	781856	+	47	2.01	0.776
chr01	782779	-	45	2.31	0.555
chr01	783118	-	44	2.77	0.638
chr01	783600	+	48	2.91	0.92
chr01	784093	+	46	1.63	0.422
chr01	784157	+	44	3.36	0.797
chr01	788707	-	45	2.38	0.642
chr01	788859	+	42	3.2	0.767
chr01	788864	-	40	2.22	0.851
chr01	788940	-	42	2.46	0.809
chr01	789405	-	43	2.76	0.896
chr01	793565	-	38	2.18	0.55
chr01	793839	-	35	3.41	0.935
chr01	793941	+	29	3.29	0.985
chr01	793946	-	37	4.71	1
chr01	794231	+	33	2.86	0.811
chr01	794264	+	31	2.51	0.763
chr01	794470	-	37	2.85	0.98
chr01	797416	+	29	3.98	0.949
chr01	797420	+	29	2.96	0.799
chr01	798645	-	41	1.77	0.451
chr01	802240	+	42	2.24	0.676
chr01	804076	-	45	2.7	0.588
chr01	805450	-	42	1.58	0.473
chr01	805760	+	46	2.12	0.555
chr01	806985	-	44	1.99	0.548
chr01	808203	+	47	1.77	0.448
chr01	810073	-	42	1.97	0.527
chr01	810462	-	42	2.64	0.575
chr01	817799	+	39	1.88	0.503
chr01	817968	+	35	2.41	0.661
chr01	820278	-	49	2.32	0.555
chr01	822466	+	31	1.73	0.433
chr01	822511	-	44	1.94	0.445
chr01	822636	+	29	5.26	0.825
chr01	822763	+	31	4.07	0.742
chr01	822789	+	32	2.01	0.374
chr01	822850	-	45	4.41	1
chr01	822854	-	46	2.78	1
chr01	822985	-	46	3.42	0.687
chr01	822988	+	33	2.79	0.821
chr01	823025	-	47	1.7	0.625
chr01	823028	+	34	3.15	1
chr01	823192	-	46	3.03	0.737
chr01	823213	-	46	2.12	0.663
chr01	823278	+	30	2.41	0.723
chr01	825452	-	39	2.94	0.837
chr01	828755	-	35	2.08	0.588
chr01	829958	-	39	1.9	0.506
chr01	835177	-	35	1.85	0.511
chr01	835594	-	33	3.72	0.842
chr01	836206	-	39	2.26	0.727
chr01	836708	+	37	2.17	0.691
chr01	836876	-	38	2.81	0.754
chr01	836905	+	36	2.83	0.545
chr01	836966	-	42	1.76	0.535
chr01	836992	-	42	4.05	1
chr01	837410	-	45	3.62	1
chr01	837456	+	37	2.4	0.683
chr01	837757	+	41	2.78	0.64
chr01	838267	+	33	4.6	1
chr01	838387	+	40	2.85	1
chr01	838391	+	40	4.23	1
chr01	838396	-	45	4.1	0.935
chr01	838516	-	47	2.59	0.863
chr01	838557	-	47	4.31	0.883
chr01	838603	+	40	1.85	0.558
chr01	838640	+	40	4.18	1
chr01	838725	-	47	3.01	0.689
chr01	838745	+	39	2.33	0.667
chr01	838802	-	47	2.61	0.962
chr01	838916	-	45	2.35	0.663
chr01	839011	+	42	2.56	0.647
chr01	839057	+	42	2.55	0.616
chr01	839228	-	44	2.66	0.714
chr01	839239	-	46	3.11	0.629
chr01	839329	-	45	1.99	0.488
chr01	839468	+	42	3.17	1
chr01	839472	+	42	2.36	0.657
chr01	839553	+	43	3.63	0.758
chr01	839639	+	42	2.27	0.556
chr01	839765	+	42	2.66	0.715
chr01	839772	-	44	3.89	0.963
chr01	839937	+	44	2.34	0.6
chr01	839945	+	43	3.56	0.926
chr01	840006	+	44	3.5	1
chr01	840043	-	43	3.2	0.603
chr01	840051	+	43	2.73	0.953
chr01	840171	+	45	2.55	0.741
chr01	840187	+	44	2.38	0.561
chr01	840218	+	46	2.17	0.49
chr01	840234	+	45	2.65	0.697
chr01	840447	+	46	3.18	0.848
chr01	840532	+	45	2.83	0.778
chr01	840605	-	43	2.47	0.625
chr01	840734	-	45	2.21	0.628
chr01	840827	-	41	4.42	1
chr01	841359	-	43	2.83	1
chr01	841760	-	44	1.68	0.388
chr01	841814	+	41	1.91	0.986
chr01	842098	-	42	3.6	0.801
chr01	842883	+	44	2.73	0.999
chr01	843040	+	44	2.92	0.831
chr01	843054	-	49	2.79	0.624
chr01	843280	-	48	3.12	0.887
chr01	843369	+	46	2.09	0.481
chr01	843428	-	48	1.98	0.636
chr01	843876	-	49	3.34	0.727
chr01	844208	-	49	3.35	1
chr01	844304	-	49	2.21	0.681
chr01	844308	-	49	4.5	1
chr01	844391	+	48	1.96	0.458
chr01	844821	-	46	1.87	0.636
chr01	844867	-	47	1.58	0.306
chr01	845089	-	47	2.09	0.454
chr01	845363	+	50	2.53	0.559
chr01	845511	-	44	2.17	0.503
chr01	845519	+	46	2.19	0.995
chr01	845552	-	44	2.41	0.496
chr01	845609	-	44	2.36	0.603
chr01	845799	-	44	3.61	0.945
chr01	845803	-	42	2.9	0.821
chr01	846093	+	45	2.56	0.65
chr01	846102	+	45	2.12	0.691
chr01	846190	-	44	2.67	0.726
chr01	846359	-	45	2.36	0.634
chr01	846370	-	44	3.57	0.866
chr01	846483	-	40	2.68	0.571
chr01	846681	+	44	2.76	0.688
chr01	846718	-	43	2.39	0.864
chr01	846726	-	43	2.09	0.412
chr01	846820	+	45	2.14	0.453
chr01	846831	+	45	2.6	0.82
chr01	846907	-	43	2.25	0.806
chr01	846949	+	43	2.16	0.534
chr01	847040	-	43	2.74	0.556
chr01	847052	-	42	3.01	0.631
chr01	847390	-	44	3.32	0.995
chr01	847405	+	40	2.32	0.945
chr01	847425	-	43	2.98	0.462
chr01	847435	-	44	2.31	0.766
chr01	847450	-	44	2.23	0.669
chr01	847538	-	44	2.41	0.535
chr01	847611	+	40	2.54	0.559
chr01	848380	+	39	2.1	0.477
chr01	848599	-	40	2.17	0.612
chr01	848834	+	38	2.24	0.653
chr01	849118	-	40	3.77	0.946
chr01	850571	+	30	2.82	0.898
chr01	850576	-	38	3.49	0.993
chr01	854329	+	30	1.94	1
chr01	857170	-	34	3.88	0.627
chr01	857174	-	36	2.61	0.812
chr01	857270	-	36	3.2	0.646
chr01	858818	-	38	3.66	0.721
chr01	858937	+	36	2.99	0.841
chr01	858941	+	37	2.98	1
chr01	858963	-	39	4.37	0.997
chr01	859083	+	36	2	0.612
chr01	859458	-	37	2.09	0.665
chr01	860147	+	40	3.57	0.953
chr01	860543	+	38	1.86	0.537
chr01	865560	+	39	3.99	0.997
chr01	866807	+	40	2.65	0.674
chr01	866811	+	42	4.36	1
chr01	867302	+	36	2.11	0.596
chr01	867898	-	49	5.37	1
chr01	868228	+	41	2.07	0.365
chr01	868270	+	40	2.96	0.751
chr01	868285	+	41	1.87	0.721
chr01	868343	+	41	5.61	0.98
chr01	868361	+	41	2.93	0.519
chr01	868460	+	41	7.8	1
chr01	868975	-	48	2.71	0.503
chr01	869128	-	48	1.93	0.478
chr01	869554	-	46	2.19	0.616
chr01	870095	+	38	2.3	0.664
chr01	870426	-	46	2.03	0.524
chr01	870464	+	38	2.28	0.754
chr01	870527	-	46	2.64	0.962
chr01	870696	-	44	2.14	0.677
chr01	870748	+	39	2.8	0.687
chr01	871060	-	43	1.96	0.588
chr01	873044	-	42	2.01	0.541
chr01	873061	+	37	3.17	0.985
chr01	873393	+	36	2.1	0.746
chr01	873438	-	40	3.33	1
chr01	873656	-	44	2.04	0.586
chr01	874670	-	40	4.2	1
chr01	874724	-	42	2.98	0.648
chr01	875293	-	45	1.83	0.497
chr01	876471	-	41	3.02	0.726
chr01	877456	-	44	2.78	0.678
chr01	877591	+	48	3.41	0.886
chr01	877905	-	49	3.27	0.827
chr01	881467	-	52	1.96	0.482
chr01	886444	-	47	1.75	0.461
chr01	887080	-	48	1.71	0.443
chr01	889548	+	49	2.24	0.643
chr01	892445	+	48	1.74	0.462
chr01	892934	-	49	4.14	0.983
chr01	893063	-	48	2.71	0.786
chr01	893069	+	48	2.29	0.705
chr01	893083	-	48	2.93	1
chr01	893110	-	48	4.58	1
chr01	893137	-	47	2.31	0.784
chr01	893160	-	48	3.8	1
chr01	893240	+	49	2.56	0.909
chr01	893249	-	47	3.64	0.914
chr01	893273	+	49	5.45	1
chr01	893278	-	49	2.94	0.765
chr01	893286	+	49	2.56	0.851
chr01	893862	-	49	3.15	0.922
chr01	894011	+	48	3.25	0.848
chr01	894041	+	48	6.57	1
chr01	894071	+	47	1.84	0.5
chr01	894127	+	46	2.41	0.585
chr01	894155	+	46	2.82	1
chr01	894188	+	48	2.54	0.749
chr01	894354	-	48	4.72	0.919
chr01	894895	-	46	6.13	0.926
chr01	895165	+	42	1.77	0.391
chr01	895604	-	43	2.68	0.641
chr01	895805	-	37	2.32	0.626
chr01	895824	-	39	3.47	0.848
chr01	895852	-	38	2.04	0.618
chr01	895871	+	37	2.37	0.773
chr01	895954	-	38	3.65	1
chr01	896148	-	36	2.85	0.797
chr01	896824	-	37	2.14	0.616
chr01	897346	-	38	2.22	0.609
chr01	900444	+	27	3.18	1
chr01	900576	+	26	2.99	1
chr01	900724	+	28	3.21	1
chr01	900766	+	28	3.6	1
chr01	900854	+	27	2.15	0.832
chr01	901160	+	25	2.56	0.592
chr01	903619	+	27	3.37	1
chr01	904393	+	31	2.13	0.73
chr01	911548	-	25	2.88	0.922
chr01	911610	-	30	2.66	0.943
chr01	911663	+	26	3.8	0.659
chr01	911733	-	29	4.99	1
chr01	912131	-	31	3.28	0.984
chr01	913050	+	27	4.35	0.633
chr01	913238	-	32	3.09	1
chr01	913260	+	25	2.08	0.592
chr01	913416	+	26	2.43	0.745
chr01	913666	-	33	3.08	1
chr01	916605	+	29	3.28	0.916
chr01	916710	-	35	2.91	0.629
chr01	916731	-	35	3.07	0.983
chr01	917425	-	38	1.85	0.627
chr01	917512	+	31	3.35	1
chr01	917517	-	38	2.61	0.685
chr01	917777	-	38	2.27	0.699
chr01	918383	-	39	2.14	0.529
chr01	918535	+	32	2.72	0.709
chr01	919526	-	39	2.57	1
chr01	919573	+	33	3.21	0.467
chr01	919579	+	32	3.6	0.753
chr01	919649	-	38	4.55	0.999
chr01	919733	-	37	1.63	0.29
chr01	920047	-	39	2.53	0.682
chr01	920175	-	39	1.93	0.376
chr01	921154	-	36	3.43	1
chr01	921185	+	30	2.87	0.693
chr01	921198	+	30	1.8	0.536
chr01	921332	+	28	1.82	0.593
chr01	921368	+	29	2.33	0.751
chr01	921473	-	35	2.35	0.7
chr01	921516	-	36	2.28	0.623
chr01	921550	+	28	2.1	1
chr01	921563	+	26	2.08	0.653
chr01	921575	-	36	3.1	0.652
chr01	921582	-	37	2.49	0.744
chr01	921673	+	29	2.28	0.872
chr01	922139	-	39	1.9	0.359
chr01	923518	-	32	4.28	0.983
chr01	924064	-	35	2.19	0.585
chr01	924096	-	36	2.04	0.643
chr01	924194	-	36	4.27	1
chr01	930427	-	44	1.65	0.381
chr01	931058	-	43	2.41	0.56
chr01	931513	+	31	2.03	0.615
chr01	938080	-	43	2.16	0.627
chr01	939100	-	38	3.13	0.694
chr01	939411	-	29	9.66	1
chr01	939557	-	38	2.59	0.676
chr01	939593	-	40	4.55	1
chr01	939658	-	38	1.92	0.671
chr01	939662	-	41	3.5	0.925
chr01	939741	-	39	1.98	0.432
chr01	939800	+	31	2.7	0.823
chr01	939817	-	41	1.75	0.619
chr01	939820	-	40	2.2	0.476
chr01	940277	+	34	2.03	0.569
chr01	940428	-	42	2.63	0.719
chr01	941344	-	39	1.8	0.612
chr01	944139	-	35	2.68	0.57
chr01	944492	-	37	2.32	0.571
chr01	945795	-	38	2.25	0.64
chr01	945875	-	35	3.78	1
chr01	946702	+	32	2.34	0.689
chr01	947749	+	30	2.25	0.503
chr01	950895	-	36	2.31	0.563
chr01	950907	-	35	2.04	0.379
chr01	951283	-	35	2.13	0.66
chr01	951431	-	36	3.36	1
chr01	951438	-	34	2.33	0.744
chr01	951474	-	36	2.58	0.801
chr01	951559	-	37	2.4	0.693
chr01	956056	+	36	2.81	1
chr01	956103	-	40	3.65	0.933
chr01	956962	-	40	1.88	0.365
chr01	956989	+	36	2.95	1
chr01	957010	+	36	2.59	0.634
chr01	957135	-	44	2.72	0.666
chr01	961384	-	47	2.92	0.643
chr01	961943	+	47	2.73	0.688
chr01	962443	-	42	2.21	0.551
chr01	962487	-	44	3.88	0.751
chr01	963372	-	48	2.74	1
chr01	965057	-	50	2.33	0.531
chr01	967072	+	53	2.94	0.625
chr01	968166	+	55	1.79	0.293
chr01	968799	-	52	2.06	0.556
chr01	969904	-	55	2.67	0.964
chr01	969975	-	55	2.22	0.637
chr01	970023	-	54	2.02	0.79
chr01	970104	-	54	2.04	0.565
chr01	970234	+	57	2.84	0.773
chr01	970254	+	58	3.03	0.979
chr01	970299	+	57	2.33	0.975
chr01	970309	+	56	3.58	0.866
chr01	970342	-	50	2.48	0.91
chr01	970394	+	57	1.82	0.661
chr01	970446	-	52	1.92	0.339
chr01	970449	+	56	2.4	0.769
chr01	970467	-	54	3.68	1
chr01	970473	-	51	2.14	0.595
chr01	970475	-	54	3.14	0.781
chr01	970498	-	53	2.61	0.557
chr01	970560	-	55	2.28	0.675
chr01	970562	-	55	2.09	0.337
chr01	970593	-	53	3.26	1
chr01	970609	+	56	2.34	0.523
chr01	970703	+	57	2.28	0.688
chr01	970736	-	55	2.45	0.481
chr01	970862	-	51	1.87	0.472
chr01	970892	+	58	2.27	0.695
chr01	970896	+	58	2.06	0.517
chr01	970909	+	56	1.84	0.435
chr01	970913	+	58	4.77	0.985
chr01	970926	-	55	2.18	0.397
chr01	970975	-	53	2.52	0.655
chr01	971030	-	53	2.03	0.537
chr01	971035	+	49	2.22	0.582
chr01	971044	+	57	2.92	1
chr01	971049	-	55	2.32	0.735
chr01	971058	-	55	1.9	0.461
chr01	971081	-	53	2.01	0.404
chr01	971178	+	53	1.73	0.454
chr01	973894	-	50	1.9	0.498
chr01	973932	-	49	1.98	0.771
chr01	974004	-	48	2.1	1
chr01	974125	-	52	2.31	0.63
chr01	975754	-	51	2.38	0.682
chr01	976559	+	53	2.16	0.723
chr01	979493	+	63	1.52	0.369
chr01	979914	-	62	1.53	0.268
chr01	982188	+	66	1.99	0.428
chr01	983406	+	63	1.86	0.324
chr01	987813	+	70	2.13	0.745
chr01	987910	+	65	1.71	0.459
chr01	990942	+	72	1.8	0.494
chr01	991058	-	69	1.77	0.516
chr01	991301	-	68	2.03	0.517
chr01	993977	+	62	2.41	0.568
chr01	994621	-	58	3.15	0.713
chr01	996404	+	54	2.32	0.529
chr01	996443	+	57	2.68	0.716
chr01	996482	+	56	2.24	0.609
chr01	996526	+	58	2.12	0.789
chr01	996539	+	56	3.23	1
chr01	996636	+	59	1.62	0.391
chr01	997429	-	55	1.89	0.314
chr01	998030	-	53	1.92	0.516
chr01	998296	-	54	2.08	0.502
chr01	999365	+	47	2.17	0.534
chr01	999501	+	46	2.59	0.691
chr01	1000030	+	43	1.6	0.312
chr01	1002009	+	38	2.36	0.767
chr01	1002013	+	41	4.16	1
chr01	1002018	-	37	3.89	0.949
chr01	1004080	+	42	1.67	0.498
chr01	1005952	-	42	2.09	0.75
chr01	1006843	-	43	1.79	0.422
chr01	1010269	+	49	1.72	0.422
chr01	1010807	+	49	6.12	1
chr01	1010815	+	52	2.56	0.66
chr01	1010857	+	50	1.8	0.618
chr01	1010865	+	52	2.24	0.472
chr01	1010868	+	51	1.63	0.553
chr01	1010870	+	52	4.33	1
chr01	1010905	+	50	2.11	0.673
chr01	1010919	+	51	2.29	0.637
chr01	1010923	+	52	3.31	0.94
chr01	1010934	+	52	2.32	0.739
chr01	1010975	+	52	2.39	0.38
chr01	1011028	+	52	2.62	0.595
chr01	1011145	-	38	3.09	1
chr01	1011197	+	51	1.91	0.741
chr01	1011227	+	51	1.83	0.708
chr01	1011360	-	36	2.23	0.47
chr01	1011503	+	25	2.52	0.619
chr01	1013829	+	63	2.22	0.583
chr01	1013831	+	60	1.86	0.484
chr01	1013833	+	64	1.86	0.493
chr01	1013913	+	63	2.11	0.694
chr01	1014982	-	46	2.53	0.613
chr01	1015110	+	69	2.13	0.573
chr01	1015169	-	45	1.97	0.648
chr01	1015173	-	45	3.17	0.755
chr01	1015186	-	42	3.13	1
chr01	1015223	+	67	3.27	1
chr01	1015228	-	44	2.14	0.894
chr01	1015232	-	44	1.81	0.713
chr01	1015241	-	43	2.2	0.454
chr01	1015266	-	44	2.82	0.679
chr01	1015336	-	44	3.31	0.677
chr01	1015411	-	44	6.59	1
chr01	1015546	+	72	2.49	0.56
chr01	1015633	+	72	2.27	0.945
chr01	1015792	+	70	2.38	0.587
chr01	1015860	-	49	9.9	0.993
chr01	1015872	-	47	2.3	0.808
chr01	1015940	+	66	1.87	0.348
chr01	1015995	-	46	3.73	0.635
chr01	1016026	+	70	7.39	0.986
chr01	1016031	-	44	2.92	0.876
chr01	1017015	-	46	1.93	0.557
chr01	1017085	+	69	4.45	0.883
chr01	1017476	+	65	3.64	1
chr01	1017558	-	48	2.98	0.619
chr01	1017611	+	68	4.35	1
chr01	1018437	+	59	2.06	0.471
chr01	1018533	-	47	2.09	1
chr01	1018582	+	69	3.27	0.821
chr01	1018744	-	51	2.36	0.61
chr01	1018953	-	50	1.93	0.598
chr01	1019046	-	50	3.03	0.77
chr01	1019107	+	66	2.02	0.476
chr01	1019125	-	49	2.09	0.945
chr01	1020254	-	46	2.6	0.819
chr01	1020489	+	65	3.24	0.811
chr01	1020512	+	65	4.18	0.865
chr01	1020517	-	47	2.44	0.711
chr01	1020883	+	63	2.64	0.894
chr01	1021018	+	63	2.35	0.686
chr01	1021838	+	57	1.83	0.423
chr01	1021983	+	60	2.71	0.688
chr01	1022550	-	47	2.1	0.437
chr01	1022712	+	61	2.13	0.41
chr01	1022717	-	46	1.95	0.546
chr01	1023074	+	63	2.28	0.887
chr01	1023378	+	62	1.92	0.555
chr01	1023670	+	60	2.52	0.605
chr01	1023700	+	61	1.76	0.403
chr01	1023772	+	62	7.73	1
chr01	1023780	+	62	2.7	0.774
chr01	1024026	-	53	2.26	0.684
chr01	1024042	+	62	1.97	0.563
chr01	1024064	-	51	2.1	0.381
chr01	1024121	+	60	2.2	0.69
chr01	1024257	+	59	1.53	0.389
chr01	1026024	+	57	2.66	0.671
chr01	1026475	-	44	3.21	0.65
chr01	1027616	+	52	2.95	0.972
chr01	1027874	-	44	1.69	0.43
chr01	1030584	-	40	6.11	1
chr01	1030722	-	40	3.66	0.809
chr01	1032404	+	43	2.34	0.605
chr01	1035192	+	41	2.74	0.856
chr01	1035279	-	41	1.54	0.374
chr01	1036818	-	39	4.08	0.983
chr01	1037055	+	37	1.93	0.583
chr01	1037949	+	39	1.94	0.731
chr01	1039261	-	32	2.47	0.666
chr01	1040391	-	38	4.25	1
chr01	1040395	-	38	3.72	1
chr01	1040957	+	40	2.01	0.439
chr01	1041023	-	39	2.36	0.658
chr01	1041043	-	39	2.01	0.551
chr01	1041103	+	42	2.72	0.819
chr01	1043017	+	51	1.99	0.372
chr01	1047374	+	51	2.15	0.425
chr01	1048521	-	44	2.62	0.985
chr01	1049715	-	45	2.23	0.588
chr01	1052956	+	43	4.7	1
chr01	1053241	-	39	2.63	0.729
chr01	1054178	-	37	1.85	0.446
chr01	1056740	+	39	2.5	0.81
chr01	1056934	-	42	1.91	0.733
chr01	1058567	-	40	2.22	0.908
chr01	1061254	-	33	2.63	0.732
chr01	1061976	-	40	2.08	0.638
chr01	1063502	-	37	1.72	0.267
chr01	1063949	+	33	2.19	0.534
chr01	1065363	+	29	2.72	1
chr01	1067712	-	40	2.59	1
chr01	1067716	-	40	2.6	0.828
chr01	1067869	+	46	2.85	1
chr01	1067874	-	40	3.16	1
chr01	1069136	+	45	4.32	0.901
chr01	1069141	-	41	2.68	0.781
chr01	1069688	+	43	1.63	0.247
chr01	1070669	+	48	2.24	0.603
chr01	1071114	-	42	2	0.486
chr01	1073158	-	38	2.11	0.745
chr01	1073774	+	44	2.29	0.692
chr01	1074238	+	41	1.89	0.589
chr01	1074426	+	42	2.48	0.638
chr01	1075601	-	37	2.33	0.446
chr01	1077423	+	41	2.69	0.785
chr01	1078886	+	45	3.01	0.551
chr01	1079039	+	45	2.07	0.464
chr01	1079194	-	41	2.08	0.612
chr01	1079198	-	38	2.92	0.891
chr01	1079280	+	43	2.22	0.52
chr01	1079514	+	45	2.57	0.818
chr01	1079585	-	45	2	0.511
chr01	1080619	-	43	1.64	0.568
chr01	1080861	-	46	2.23	0.399
chr01	1080879	-	41	2.41	0.849
chr01	1080952	-	46	1.65	0.671
chr01	1082881	-	45	2.71	0.672
chr01	1083336	+	41	2.34	0.648
chr01	1083947	-	41	2.09	0.498
chr01	1084377	-	41	2.7	0.581
chr01	1086477	-	47	2.08	0.63
chr01	1087907	+	40	1.64	0.288
chr01	1088639	-	45	2.62	0.678
chr01	1095749	+	34	2.32	0.728
chr01	1097678	+	42	1.88	0.467
chr01	1097874	+	40	2.06	0.475
chr01	1100215	+	41	1.88	0.528
chr01	1100969	+	40	2.14	0.512
chr01	1103074	-	42	4.03	0.616
chr01	1103749	+	39	2.02	0.522
chr01	1104890	+	41	1.93	0.486
chr01	1107634	-	46	2.37	0.927
chr01	1107726	-	48	2.92	0.844
chr01	1107730	-	47	1.93	0.594
chr01	1107857	+	36	4.18	1
chr01	1108671	-	42	1.91	0.634
chr01	1108744	-	42	2.52	0.951
chr01	1108920	+	33	1.9	0.558
chr01	1109422	-	29	2.35	1
chr01	1109669	-	27	5.33	0.862
chr01	1109803	-	26	2.35	0.68
chr01	1110026	+	27	2.56	0.679
chr01	1110147	-	26	2.16	0.745
chr01	1110473	-	25	2.74	0.813
chr01	1111014	+	35	2.31	0.552
chr01	1111207	-	34	2.64	0.722
chr01	1111500	+	36	1.84	0.796
chr01	1111579	-	35	2.67	0.684
chr01	1111644	-	34	2.91	1
chr01	1111757	+	35	2.46	0.517
chr01	1111808	-	34	3.55	0.949
chr01	1111822	-	33	3.57	1
chr01	1111848	-	33	4.1	0.986
chr01	1111872	-	35	3.46	0.884
chr01	1111891	-	35	2.81	0.516
chr01	1111919	-	35	5.15	1
chr01	1111929	+	39	2.29	0.619
chr01	1112019	-	37	2.84	0.721
chr01	1112117	+	41	2.81	0.871
chr01	1112529	-	36	1.94	0.678
chr01	1113193	-	41	2.15	0.717
chr01	1116531	-	28	2.49	0.777
chr01	1117213	+	26	2.24	0.738
chr01	1117218	-	30	2.26	0.875
chr01	1117499	-	35	2.09	0.708
chr01	1117637	-	36	2.21	0.569
chr01	1121541	+	37	2.15	0.483
chr01	1125537	+	41	3.21	0.863
chr01	1125601	+	40	2.36	0.71
chr01	1125675	-	39	2.51	0.605
chr01	1126456	+	38	1.76	0.355
chr01	1126499	+	38	4.15	0.744
chr01	1127420	+	39	2.18	0.65
chr01	1127894	+	39	4.27	0.789
chr01	1130289	-	36	2.43	0.636
chr01	1130859	+	36	3.56	0.723
chr01	1134763	-	42	2.1	0.625
chr01	1135836	+	46	1.71	0.494
chr01	1137431	+	39	1.84	0.482
chr01	1138193	-	41	1.72	0.331
chr01	1139989	-	47	4.02	0.827
chr01	1139997	-	47	2.12	0.652
chr01	1140026	+	43	2.6	0.745
chr01	1142630	+	48	2.11	0.816
chr01	1142662	+	47	2.26	0.9
chr01	1142727	+	48	2.06	0.536
chr01	1142780	-	50	2.74	0.522
chr01	1142791	+	50	1.75	0.48
chr01	1142834	-	49	2.28	0.64
chr01	1142847	+	51	2.45	0.584
chr01	1142900	-	50	1.72	0.377
chr01	1143269	+	52	2.42	0.674
chr01	1143361	+	52	2.11	0.543
chr01	1143387	+	50	2.1	0.579
chr01	1144360	+	54	4.71	0.818
chr01	1144584	+	53	2.01	0.572
chr01	1144747	+	52	2.77	0.674
chr01	1145056	-	51	3.03	0.675
chr01	1146942	-	31	2.05	0.545
chr01	1147670	+	54	2.08	0.375
chr01	1148077	+	54	1.73	0.649
chr01	1150923	+	53	4.29	0.822
chr01	1151092	+	49	1.77	0.508
chr01	1151224	-	46	2.61	0.642
chr01	1151265	+	51	1.89	0.453
chr01	1151391	+	53	2.97	0.93
chr01	1151497	-	44	3.4	0.858
chr01	1151655	-	41	3.6	0.851
chr01	1151672	-	44	2.41	0.743
chr01	1153015	+	50	1.91	0.521
chr01	1153372	-	47	2.87	0.828
chr01	1153899	+	51	1.97	0.565
chr01	1154274	+	51	1.59	0.481
chr01	1154350	+	51	1.7	0.363
chr01	1155831	-	53	1.73	0.339
chr01	1155965	+	49	2.2	0.48
chr01	1160420	+	50	1.95	0.84
chr01	1160426	+	51	2.41	0.525
chr01	1160744	-	54	1.54	0.509
chr01	1160865	+	51	2.06	0.537
chr01	1161045	+	52	2.45	0.604
chr01	1161804	+	51	1.87	0.497
chr01	1161956	-	50	3.15	0.861
chr01	1162082	+	51	2.18	0.728
chr01	1162613	-	50	2.28	0.788
chr01	1165598	-	40	6.87	1
chr01	1166661	+	37	4.66	0.981
chr01	1166699	-	42	2.06	0.495
chr01	1168221	-	42	6.61	1
chr01	1168260	+	45	2.93	0.813
chr01	1168304	-	41	3.51	0.858
chr01	1168352	+	46	2.5	0.787
chr01	1168473	+	47	3.06	0.9
chr01	1168481	+	46	2.5	0.576
chr01	1168486	-	39	3.26	0.857
chr01	1168490	-	41	4.7	1
chr01	1168592	-	40	3.41	0.865
chr01	1168611	+	47	2.97	0.938
chr01	1168616	-	41	3.79	0.763
chr01	1168623	+	45	3.42	0.985
chr01	1168674	+	45	3.75	0.909
chr01	1168738	+	45	3.55	0.951
chr01	1168775	+	48	2.45	0.767
chr01	1170149	+	55	2.29	0.58
chr01	1172444	+	49	2.21	0.715
chr01	1172449	-	38	2.6	0.882
chr01	1174871	-	44	2.34	0.97
chr01	1176028	-	46	2.24	0.776
chr01	1178626	-	40	5.16	1
chr01	1178630	-	41	1.79	0.547
chr01	1179037	-	38	2.28	0.598
chr01	1179094	-	41	2.63	1
chr01	1180678	+	39	2.36	1
chr01	1183871	+	41	2.8	0.636
chr01	1183890	-	34	2.01	0.606
chr01	1183940	+	40	3.24	0.784
chr01	1184005	-	31	3.51	0.946
chr01	1184025	+	39	1.84	0.564
chr01	1184130	+	38	2.47	0.662
chr01	1184221	+	38	3.97	0.888
chr01	1184231	+	39	2.25	0.527
[truncated: 967,961 more rows]
