# Supplementary material for: Distribution Pattern of N6-Methyladenine DNA Modification in the Seashore Paspalum (Paspalum vaginatum) Genome
Source: Front Plant Sci. 2022 Jul 7;13:922152. doi: 10.3389/fpls.2022.922152 (PMC9302377; doi:10.3389/fpls.2022.922152)
Supplement: Supplementary file 1 [file Data_Sheet_1.zip › Supplementary Information 2.csv]

gene_name	chr	start	end	#A	6ma sites	6ma_density	gene_type	fpkm	5u_#A	5u_6ma_sites	5u_6ma_density	cds_#A	cds_6ma_sites	cds_6ma_density	intron_#A	intron_6ma_sites	intron_6ma_density	3u_#A	3u_6ma_sites	3u_6ma_density
evm.model.FRAGSCAFF_SCAFFOLD_0.100	chr07	38180336	38180991	314	0	0	mRNA	0.313425	NA	NA	NA	135	0	0	179	0	0	NA	NA	NA
evm.model.FRAGSCAFF_SCAFFOLD_0.101	chr07	38181287	38184484	1694	2	0.00118064	mRNA	51.424721	96	0	0	623	2	0.00321027	862	0	0	113	0	0
evm.model.FRAGSCAFF_SCAFFOLD_0.102	chr07	38186682	38188307	557	0	0	mRNA	20.57621	151	0	0	356	0	0	NA	NA	NA	50	0	0
evm.model.FRAGSCAFF_SCAFFOLD_0.103	chr07	38197147	38200299	1704	2	0.00117371	mRNA	1.763766	52	1	0.0192308	309	1	0.00323625	1129	0	0	214	0	0
evm.model.FRAGSCAFF_SCAFFOLD_0.104	chr07	38203763	38204968	342	1	0.00292398	mRNA	3.763782	16	0	0	227	1	0.00440529	NA	NA	NA	99	0	0
evm.model.FRAGSCAFF_SCAFFOLD_0.105	chr07	38209376	38213277	2190	1	0.000456621	mRNA	45.953194	72	0	0	423	1	0.00236407	1487	0	0	208	0	0
evm.model.FRAGSCAFF_SCAFFOLD_0.106	chr07	38215484	38216464	501	0	0	mRNA	5.414006	NA	NA	NA	501	0	0	NA	NA	NA	NA	NA	NA
evm.model.FRAGSCAFF_SCAFFOLD_0.107	chr07	38223385	38224609	514	2	0.00389105	mRNA	5.040154	106	0	0	89	1	0.011236	48	0	0	271	1	0.00369004
evm.model.FRAGSCAFF_SCAFFOLD_0.108	chr07	38227550	38236966	4782	54	0.0112923	mRNA	1.102801	10	0	0	1489	4	0.00268637	3283	50	0.01523	NA	NA	NA
evm.model.FRAGSCAFF_SCAFFOLD_0.109	chr07	38237004	38237621	317	0	0	mRNA	3.576651	NA	NA	NA	317	0	0	NA	NA	NA	NA	NA	NA
evm.model.FRAGSCAFF_SCAFFOLD_0.110	chr07	38243471	38265445	13138	21	0.00159842	mRNA	6.805681	NA	NA	NA	1500	2	0.00133333	11638	19	0.00163258	NA	NA	NA
evm.model.FRAGSCAFF_SCAFFOLD_0.111	chr07	38267132	38269929	1359	3	0.00220751	mRNA	1.207935	NA	NA	NA	1262	3	0.00237718	NA	NA	NA	97	0	0
evm.model.FRAGSCAFF_SCAFFOLD_0.112	chr07	38281146	38285127	2402	4	0.00166528	mRNA	8.664468	9	0	0	457	1	0.00218818	1743	2	0.00114745	193	1	0.00518135
evm.model.FRAGSCAFF_SCAFFOLD_0.114	chr07	38288167	38303631	8040	50	0.00621891	mRNA	6.398718	172	1	0.00581395	1080	1	0.000925926	6222	48	0.00771456	566	0	0
evm.model.FRAGSCAFF_SCAFFOLD_0.115	chr07	38304294	38304605	89	0	0	mRNA	2.965634	NA	NA	NA	89	0	0	NA	NA	NA	NA	NA	NA
evm.model.FRAGSCAFF_SCAFFOLD_0.116	chr07	38307060	38312027	2911	2	0.000687049	mRNA	31.529869	40	0	0	377	0	0	2032	2	0.000984252	462	0	0
evm.model.FRAGSCAFF_SCAFFOLD_0.117	chr07	38317244	38318357	378	0	0	mRNA	0.215077	NA	NA	NA	294	0	0	76	0	0	8	0	0
evm.model.FRAGSCAFF_SCAFFOLD_0.118	chr07	38323293	38331380	3763	17	0.00451767	mRNA	0.02339	NA	NA	NA	326	4	0.0122699	3437	13	0.00378237	NA	NA	NA
evm.model.FRAGSCAFF_SCAFFOLD_0.119	chr07	38334757	38336735	998	1	0.001002	mRNA	0.652132	NA	NA	NA	255	1	0.00392157	743	0	0	NA	NA	NA
evm.model.FRAGSCAFF_SCAFFOLD_0.120	chr07	38338812	38341778	1759	6	0.00341103	mRNA	7.105721	68	0	0	213	1	0.00469484	1294	3	0.00231839	184	2	0.0108696
evm.model.FRAGSCAFF_SCAFFOLD_0.121	chr07	38343473	38344444	404	0	0	mRNA	2.207874	50	0	0	202	0	0	NA	NA	NA	152	0	0
evm.model.FRAGSCAFF_SCAFFOLD_0.122	chr07	38363871	38365283	566	1	0.00176678	mRNA	14.396236	7	0	0	224	1	0.00446429	NA	NA	NA	335	0	0
evm.model.FRAGSCAFF_SCAFFOLD_0.123	chr07	38376419	38378287	902	3	0.00332594	mRNA	0.273936	NA	NA	NA	456	2	0.00438596	446	1	0.00224215	NA	NA	NA
evm.model.FRAGSCAFF_SCAFFOLD_0.124	chr07	38379465	38381641	1315	2	0.00152091	mRNA	35.190849	NA	NA	NA	755	2	0.00264901	560	0	0	NA	NA	NA
evm.model.FRAGSCAFF_SCAFFOLD_0.125	chr07	38382151	38383815	934	0	0	mRNA	9.810984	NA	NA	NA	436	0	0	498	0	0	NA	NA	NA
evm.model.FRAGSCAFF_SCAFFOLD_0.126	chr07	38385513	38390338	2790	0	0	mRNA	0.114484	NA	NA	NA	590	0	0	2200	0	0	NA	NA	NA
evm.model.FRAGSCAFF_SCAFFOLD_0.127	chr07	38399347	38401133	511	12	0.0234834	mRNA	1.273767	19	0	0	359	12	0.0334262	NA	NA	NA	133	0	0
evm.model.FRAGSCAFF_SCAFFOLD_0.130.1	chr07	38425165	38427730	1330	3	0.00225564	mRNA	4.099842	39	0	0	452	2	0.00442478	668	1	0.00149701	171	0	0
evm.model.FRAGSCAFF_SCAFFOLD_0.131	chr07	38440096	38440803	190	1	0.00526316	mRNA	0	NA	NA	NA	190	1	0.00526316	NA	NA	NA	NA	NA	NA
evm.model.FRAGSCAFF_SCAFFOLD_0.132	chr07	38442638	38444329	905	2	0.00220994	mRNA	62.753075	16	1	0.0625	296	1	0.00337838	428	0	0	165	0	0
evm.model.FRAGSCAFF_SCAFFOLD_0.133.1	chr07	38451822	38457180	2658	0	0	mRNA	11.253215	55	0	0	660	0	0	1752	0	0	191	0	0
evm.model.FRAGSCAFF_SCAFFOLD_0.134	chr07	38460925	38462216	434	2	0.00460829	mRNA	28.764673	NA	NA	NA	235	2	0.00851064	NA	NA	NA	199	0	0
evm.model.FRAGSCAFF_SCAFFOLD_0.135	chr07	38471844	38472844	637	0	0	mRNA	0.612635	NA	NA	NA	135	0	0	502	0	0	NA	NA	NA
evm.model.FRAGSCAFF_SCAFFOLD_0.136	chr07	38477979	38480547	1151	4	0.00347524	mRNA	11.068018	NA	NA	NA	664	4	0.0060241	NA	NA	NA	487	0	0
evm.model.FRAGSCAFF_SCAFFOLD_0.138	chr07	38486298	38487537	381	3	0.00787402	mRNA	5.633681	43	0	0	202	3	0.0148515	NA	NA	NA	136	0	0
evm.model.FRAGSCAFF_SCAFFOLD_0.140	chr07	38492480	38492970	174	0	0	mRNA	5.131731	27	0	0	48	0	0	NA	NA	NA	99	0	0
evm.model.FRAGSCAFF_SCAFFOLD_0.142	chr07	38508032	38508842	331	0	0	mRNA	7.124095	20	0	0	159	0	0	NA	NA	NA	152	0	0
evm.model.FRAGSCAFF_SCAFFOLD_0.143	chr07	38518905	38521525	1302	0	0	mRNA	3.576342	NA	NA	NA	901	0	0	401	0	0	NA	NA	NA
evm.model.FRAGSCAFF_SCAFFOLD_0.144	chr07	38528685	38531553	1156	8	0.00692042	mRNA	1.694684	65	0	0	802	8	0.00997506	170	0	0	119	0	0
evm.model.FRAGSCAFF_SCAFFOLD_0.145	chr07	38532406	38536087	2156	2	0.000927644	mRNA	20.645914	26	0	0	579	2	0.00345423	1324	0	0	227	0	0
evm.model.FRAGSCAFF_SCAFFOLD_0.146	chr07	38539013	38544016	2989	1	0.00033456	mRNA	1.22868	172	0	0	1500	1	0.000666667	1317	0	0	NA	NA	NA
evm.model.FRAGSCAFF_SCAFFOLD_0.147	chr07	38544133	38545303	678	0	0	mRNA	6.532862	NA	NA	NA	248	0	0	430	0	0	NA	NA	NA
evm.model.FRAGSCAFF_SCAFFOLD_0.148	chr07	38548783	38549085	124	0	0	mRNA	0	NA	NA	NA	124	0	0	NA	NA	NA	NA	NA	NA
evm.model.FRAGSCAFF_SCAFFOLD_0.149	chr07	38558045	38560877	902	15	0.0166297	mRNA	0	NA	NA	NA	791	14	0.0176991	111	1	0.00900901	NA	NA	NA
evm.model.FRAGSCAFF_SCAFFOLD_0.150	chr07	38562305	38566646	2418	1	0.000413565	mRNA	2.609822	79	0	0	1288	1	0.000776398	1051	0	0	NA	NA	NA
evm.model.FRAGSCAFF_SCAFFOLD_0.151	chr07	38566945	38568107	495	0	0	mRNA	3.687188	34	0	0	298	0	0	NA	NA	NA	163	0	0
evm.model.FRAGSCAFF_SCAFFOLD_0.152	chr07	38572208	38574904	1511	0	0	mRNA	0.308587	NA	NA	NA	604	0	0	907	0	0	NA	NA	NA
evm.model.FRAGSCAFF_SCAFFOLD_0.153_evm.model.FRAGSCAFF_SCAFFOLD_0.154	chr07	38582021	38585880	1987	4	0.00201309	mRNA	19.7808	174	3	0.0172414	384	1	0.00260417	1249	0	0	180	0	0
evm.model.FRAGSCAFF_SCAFFOLD_0.155	chr07	38593609	38597606	2078	3	0.0014437	mRNA	4.994903	NA	NA	NA	630	3	0.0047619	1448	0	0	NA	NA	NA
evm.model.FRAGSCAFF_SCAFFOLD_0.156	chr07	38598727	38600990	1251	1	0.000799361	mRNA	2.922056	NA	NA	NA	399	0	0	852	1	0.00117371	NA	NA	NA
evm.model.FRAGSCAFF_SCAFFOLD_0.157	chr07	38601092	38602548	899	2	0.00222469	mRNA	9.633584	NA	NA	NA	299	1	0.00334448	600	1	0.00166667	NA	NA	NA
evm.model.FRAGSCAFF_SCAFFOLD_0.158	chr07	38608791	38609432	217	0	0	mRNA	0	NA	NA	NA	69	0	0	148	0	0	NA	NA	NA
evm.model.FRAGSCAFF_SCAFFOLD_0.159	chr07	38610980	38614618	2050	4	0.00195122	mRNA	0.054009	NA	NA	NA	1101	0	0	949	4	0.00421496	NA	NA	NA
evm.model.FRAGSCAFF_SCAFFOLD_0.160	chr07	38617644	38622074	2686	7	0.00260611	mRNA	28.786461	NA	NA	NA	731	3	0.00410397	1955	4	0.00204604	NA	NA	NA
evm.model.FRAGSCAFF_SCAFFOLD_0.161	chr07	38627995	38629029	338	17	0.0502959	mRNA	0	NA	NA	NA	338	17	0.0502959	NA	NA	NA	NA	NA	NA
evm.model.FRAGSCAFF_SCAFFOLD_0.162	chr07	38631899	38633103	381	2	0.00524934	mRNA	0	NA	NA	NA	367	2	0.00544959	14	0	0	NA	NA	NA
evm.model.FRAGSCAFF_SCAFFOLD_0.163	chr07	38638960	38640075	389	1	0.00257069	mRNA	0.394186	NA	NA	NA	164	1	0.00609756	124	0	0	101	0	0
evm.model.FRAGSCAFF_SCAFFOLD_0.164	chr07	38640947	38642464	461	6	0.0130152	mRNA	0.253613	NA	NA	NA	324	6	0.0185185	137	0	0	NA	NA	NA
evm.model.FRAGSCAFF_SCAFFOLD_0.165	chr07	38643673	38644898	412	1	0.00242718	mRNA	0.399834	NA	NA	NA	300	1	0.00333333	112	0	0	NA	NA	NA
evm.model.FRAGSCAFF_SCAFFOLD_0.166	chr07	38650090	38651334	665	0	0	mRNA	51.07365	NA	NA	NA	665	0	0	NA	NA	NA	NA	NA	NA
evm.model.FRAGSCAFF_SCAFFOLD_0.167	chr07	38651370	38652242	457	1	0.00218818	mRNA	15.010801	NA	NA	NA	457	1	0.00218818	NA	NA	NA	NA	NA	NA
evm.model.FRAGSCAFF_SCAFFOLD_0.168	chr07	38665131	38669852	2552	2	0.000783699	mRNA	2.327122	96	0	0	915	1	0.0010929	1311	1	0.000762777	230	0	0
evm.model.FRAGSCAFF_SCAFFOLD_0.169	chr07	38673311	38674302	291	11	0.0378007	mRNA	0	NA	NA	NA	272	10	0.0367647	19	1	0.0526316	NA	NA	NA
evm.model.FRAGSCAFF_SCAFFOLD_0.170	chr07	38678807	38682361	1924	1	0.000519751	mRNA	83.775703	173	0	0	688	0	0	832	1	0.00120192	231	0	0
evm.model.FRAGSCAFF_SCAFFOLD_0.171	chr07	38682779	38685913	1585	1	0.000630915	mRNA	0.377326	NA	NA	NA	671	0	0	914	1	0.00109409	NA	NA	NA
evm.model.FRAGSCAFF_SCAFFOLD_0.172	chr07	38698747	38699609	262	1	0.00381679	mRNA	0.699062	NA	NA	NA	59	0	0	203	1	0.00492611	NA	NA	NA
evm.model.FRAGSCAFF_SCAFFOLD_0.174_evm.model.FRAGSCAFF_SCAFFOLD_0.176	chr07	38732220	38782145	25655	46	0.00179302	mRNA	5.698627	32	0	0	221	1	0.00452489	25248	45	0.00178232	154	0	0
evm.model.FRAGSCAFF_SCAFFOLD_0.177	chr07	38785812	38790451	2026	2	0.000987167	mRNA	8.254303	40	0	0	302	0	0	1634	2	0.00122399	50	0	0
evm.model.FRAGSCAFF_SCAFFOLD_0.178	chr07	38794990	38796020	309	0	0	mRNA	5.290099	NA	NA	NA	294	0	0	15	0	0	NA	NA	NA
evm.model.FRAGSCAFF_SCAFFOLD_0.179	chr07	38812004	38815199	1491	7	0.00469484	mRNA	0.644154	NA	NA	NA	1386	7	0.00505051	NA	NA	NA	105	0	0
evm.model.FRAGSCAFF_SCAFFOLD_0.180	chr07	38816422	38823081	3706	7	0.00188883	mRNA	11.172725	59	1	0.0169492	1109	2	0.00180343	2286	4	0.00174978	252	0	0
evm.model.FRAGSCAFF_SCAFFOLD_0.181	chr07	38823918	38825048	300	1	0.00333333	mRNA	0.028989	NA	NA	NA	300	1	0.00333333	NA	NA	NA	NA	NA	NA
evm.model.FRAGSCAFF_SCAFFOLD_0.182	chr07	38836283	38836810	143	1	0.00699301	mRNA	0	NA	NA	NA	143	1	0.00699301	NA	NA	NA	NA	NA	NA
evm.model.FRAGSCAFF_SCAFFOLD_0.183	chr07	38836961	38838903	1077	0	0	mRNA	0	NA	NA	NA	234	0	0	843	0	0	NA	NA	NA
evm.model.FRAGSCAFF_SCAFFOLD_0.184	chr07	38841312	38845317	2168	0	0	mRNA	4.408911	186	0	0	1031	0	0	869	0	0	82	0	0
evm.model.FRAGSCAFF_SCAFFOLD_0.185	chr07	38850984	38852357	611	0	0	mRNA	3.163506	NA	NA	NA	611	0	0	NA	NA	NA	NA	NA	NA
evm.model.FRAGSCAFF_SCAFFOLD_0.186	chr07	38852529	38854332	1180	2	0.00169492	mRNA	5.227753	NA	NA	NA	126	0	0	1054	2	0.00189753	NA	NA	NA
evm.model.FRAGSCAFF_SCAFFOLD_0.187	chr07	38855984	38858648	1381	1	0.000724113	mRNA	4.973089	7	0	0	908	1	0.00110132	318	0	0	148	0	0
evm.model.FRAGSCAFF_SCAFFOLD_0.188	chr07	38858732	38862726	2305	0	0	mRNA	8.919826	17	0	0	450	0	0	1653	0	0	185	0	0
evm.model.FRAGSCAFF_SCAFFOLD_0.189	chr07	38864320	38872105	4678	4	0.000855066	mRNA	22.724466	242	0	0	910	1	0.0010989	3329	3	0.000901172	197	0	0
evm.model.FRAGSCAFF_SCAFFOLD_0.190	chr07	38873493	38876637	1724	1	0.000580046	mRNA	31.600454	52	0	0	729	1	0.00137174	802	0	0	141	0	0
evm.model.FRAGSCAFF_SCAFFOLD_0.191	chr07	38877068	38881707	2609	4	0.00153315	mRNA	3.294849	61	0	0	758	2	0.00263852	1565	2	0.00127796	225	0	0
evm.model.FRAGSCAFF_SCAFFOLD_0.192	chr07	38890149	38892977	1537	2	0.00130124	mRNA	1.034072	66	0	0	896	2	0.00223214	400	0	0	175	0	0
evm.model.FRAGSCAFF_SCAFFOLD_0.194	chr07	38896025	38896279	95	2	0.0210526	mRNA	846.616394	NA	NA	NA	95	2	0.0210526	NA	NA	NA	NA	NA	NA
evm.model.FRAGSCAFF_SCAFFOLD_0.195	chr07	38897533	38899516	1143	0	0	mRNA	117.055626	NA	NA	NA	297	0	0	846	0	0	NA	NA	NA
evm.model.FRAGSCAFF_SCAFFOLD_0.196	chr07	38903472	38903726	95	2	0.0210526	mRNA	822.041016	NA	NA	NA	95	2	0.0210526	NA	NA	NA	NA	NA	NA
evm.model.FRAGSCAFF_SCAFFOLD_0.197	chr07	38904980	38906963	1143	1	0.000874891	mRNA	108.111702	NA	NA	NA	297	0	0	846	1	0.00118203	NA	NA	NA
evm.model.FRAGSCAFF_SCAFFOLD_0.198	chr07	38913386	38916551	1848	3	0.00162338	mRNA	90.135361	NA	NA	NA	1144	2	0.00174825	704	1	0.00142045	NA	NA	NA
evm.model.FRAGSCAFF_SCAFFOLD_0.199	chr07	38926081	38929001	1646	0	0	mRNA	0.180552	NA	NA	NA	872	0	0	582	0	0	192	0	0
evm.model.FRAGSCAFF_SCAFFOLD_0.200	chr07	38936927	38939807	1503	4	0.00266134	mRNA	1.68154	6	0	0	1202	4	0.00332779	236	0	0	59	0	0
evm.model.FRAGSCAFF_SCAFFOLD_0.203	chr07	38950510	38954669	1939	5	0.00257865	mRNA	0.041006	NA	NA	NA	1218	5	0.00410509	721	0	0	NA	NA	NA
evm.model.FRAGSCAFF_SCAFFOLD_0.204	chr07	38978222	38986245	4930	3	0.000608519	mRNA	0.185458	NA	NA	NA	1336	2	0.00149701	3245	1	0.000308166	349	0	0
evm.model.FRAGSCAFF_SCAFFOLD_0.207	chr07	39026422	39031109	2560	5	0.00195312	mRNA	12.120629	50	0	0	518	1	0.0019305	1697	4	0.0023571	295	0	0
evm.model.FRAGSCAFF_SCAFFOLD_0.208	chr07	39031216	39032456	639	0	0	mRNA	0	NA	NA	NA	202	0	0	437	0	0	NA	NA	NA
evm.model.FRAGSCAFF_SCAFFOLD_0.209	chr07	39051998	39053424	539	2	0.00371058	mRNA	17.857265	42	0	0	195	2	0.0102564	125	0	0	177	0	0
evm.model.FRAGSCAFF_SCAFFOLD_0.210	chr07	39063855	39069001	2944	2	0.000679348	mRNA	18.68597	33	0	0	1243	2	0.00160901	1522	0	0	146	0	0
evm.model.FRAGSCAFF_SCAFFOLD_0.212	chr07	39075520	39081795	3742	6	0.00160342	mRNA	14.543643	12	0	0	674	0	0	2856	6	0.00210084	200	0	0
evm.model.FRAGSCAFF_SCAFFOLD_0.213	chr07	39088558	39093439	2848	2	0.000702247	mRNA	16.793278	48	0	0	429	0	0	2277	2	0.000878349	94	0	0
evm.model.FRAGSCAFF_SCAFFOLD_0.214	chr07	39098997	39101444	1200	0	0	mRNA	1.833184	NA	NA	NA	993	0	0	57	0	0	150	0	0
evm.model.FRAGSCAFF_SCAFFOLD_0.215	chr07	39111362	39115043	1638	6	0.003663	mRNA	3.164402	NA	NA	NA	622	0	0	948	6	0.00632911	68	0	0
evm.model.FRAGSCAFF_SCAFFOLD_0.216	chr07	39116399	39120979	2487	2	0.000804182	mRNA	5.22929	61	0	0	652	2	0.00306748	1437	0	0	337	0	0
evm.model.FRAGSCAFF_SCAFFOLD_0.217	chr07	39133782	39136433	1148	2	0.00174216	mRNA	1.183585	NA	NA	NA	406	2	0.00492611	658	0	0	84	0	0
evm.model.FRAGSCAFF_SCAFFOLD_0.218	chr07	39148186	39149374	426	3	0.00704225	mRNA	50.512142	29	0	0	220	2	0.00909091	NA	NA	NA	177	1	0.00564972
evm.model.FRAGSCAFF_SCAFFOLD_0.219	chr07	39150187	39159894	5837	8	0.00137057	mRNA	13.269279	91	0	0	1102	0	0	4227	8	0.0018926	417	0	0
evm.model.FRAGSCAFF_SCAFFOLD_0.220	chr07	39164253	39164738	139	0	0	mRNA	240.229904	NA	NA	NA	139	0	0	NA	NA	NA	NA	NA	NA
evm.model.FRAGSCAFF_SCAFFOLD_0.221	chr07	39173962	39175358	416	0	0	mRNA	0.028063	33	0	0	383	0	0	NA	NA	NA	NA	NA	NA
evm.model.FRAGSCAFF_SCAFFOLD_0.222	chr07	39180819	39184679	2152	3	0.00139405	mRNA	5.898678	31	0	0	565	1	0.00176991	1280	2	0.0015625	276	0	0
evm.model.FRAGSCAFF_SCAFFOLD_0.224	chr07	39191430	39192682	578	0	0	mRNA	61.809872	NA	NA	NA	369	0	0	128	0	0	81	0	0
evm.model.FRAGSCAFF_SCAFFOLD_0.225	chr07	39193508	39197389	2160	6	0.00277778	mRNA	0.05246	NA	NA	NA	1166	4	0.00343053	994	2	0.00201207	NA	NA	NA
evm.model.FRAGSCAFF_SCAFFOLD_0.226	chr07	39197913	39199474	821	0	0	mRNA	103.21917	11	0	0	157	0	0	432	0	0	221	0	0
evm.model.FRAGSCAFF_SCAFFOLD_0.227	chr07	39200342	39205241	2652	1	0.000377074	mRNA	1.421757	80	0	0	1104	0	0	1274	0	0	194	1	0.00515464
evm.model.FRAGSCAFF_SCAFFOLD_0.228	chr07	39216696	39218374	567	12	0.021164	mRNA	3.05492	17	0	0	297	12	0.040404	NA	NA	NA	253	0	0
evm.model.FRAGSCAFF_SCAFFOLD_0.230	chr07	39223044	39227202	2380	1	0.000420168	mRNA	15.238734	109	0	0	509	1	0.00196464	1538	0	0	224	0	0
evm.model.FRAGSCAFF_SCAFFOLD_0.231	chr07	39229654	39232089	706	8	0.0113314	mRNA	3.603517	55	0	0	440	8	0.0181818	48	0	0	163	0	0
evm.model.FRAGSCAFF_SCAFFOLD_0.232	chr07	39233318	39239664	3289	2	0.000608088	mRNA	21.395893	NA	NA	NA	535	1	0.00186916	2754	1	0.000363108	NA	NA	NA
evm.model.FRAGSCAFF_SCAFFOLD_0.233_evm.model.FRAGSCAFF_SCAFFOLD_0.234	chr07	39242905	39245863	1191	1	0.000839631	mRNA	29.27182	206	0	0	457	0	0	300	1	0.00333333	228	0	0
evm.model.FRAGSCAFF_SCAFFOLD_0.235	chr07	39251555	39253257	880	1	0.00113636	mRNA	3.141144	263	0	0	508	1	0.0019685	NA	NA	NA	109	0	0
evm.model.FRAGSCAFF_SCAFFOLD_0.237	chr07	39258335	39259585	607	0	0	mRNA	0	NA	NA	NA	476	0	0	131	0	0	NA	NA	NA
evm.model.FRAGSCAFF_SCAFFOLD_0.238	chr07	39263072	39264430	667	1	0.00149925	mRNA	0	NA	NA	NA	667	1	0.00149925	NA	NA	NA	NA	NA	NA
evm.model.FRAGSCAFF_SCAFFOLD_0.239	chr07	39270392	39277160	4079	13	0.00318706	mRNA	0.793468	NA	NA	NA	510	0	0	3535	12	0.00339463	34	1	0.0294118
evm.model.FRAGSCAFF_SCAFFOLD_0.240	chr07	39283394	39284911	801	3	0.00374532	mRNA	2.52289	NA	NA	NA	801	3	0.00374532	NA	NA	NA	NA	NA	NA
evm.model.FRAGSCAFF_SCAFFOLD_0.241	chr07	39284943	39285239	152	0	0	mRNA	3.197151	NA	NA	NA	152	0	0	NA	NA	NA	NA	NA	NA
evm.model.FRAGSCAFF_SCAFFOLD_0.242	chr07	39290477	39294166	1867	3	0.00160686	mRNA	1.620855	NA	NA	NA	361	3	0.00831025	1506	0	0	NA	NA	NA
evm.model.FRAGSCAFF_SCAFFOLD_0.243	chr07	39294604	39295686	395	6	0.0151899	mRNA	4.152467	NA	NA	NA	329	6	0.0182371	66	0	0	NA	NA	NA
evm.model.FRAGSCAFF_SCAFFOLD_0.244	chr07	39295791	39296174	141	3	0.0212766	mRNA	7.595693	NA	NA	NA	141	3	0.0212766	NA	NA	NA	NA	NA	NA
evm.model.FRAGSCAFF_SCAFFOLD_0.245.1	chr07	39303707	39309631	2915	9	0.00308748	mRNA	2.073016	241	0	0	861	4	0.00464576	1813	5	0.00275786	NA	NA	NA
evm.model.FRAGSCAFF_SCAFFOLD_0.246	chr07	39312670	39315174	1300	1	0.000769231	mRNA	2.142631	11	0	0	247	1	0.00404858	604	0	0	438	0	0
evm.model.FRAGSCAFF_SCAFFOLD_0.247	chr07	39322908	39326319	1790	0	0	mRNA	1.113715	NA	NA	NA	433	0	0	1357	0	0	NA	NA	NA
evm.model.FRAGSCAFF_SCAFFOLD_0.249.1	chr07	39382199	39384057	869	0	0	mRNA	6.189464	343	0	0	144	0	0	179	0	0	203	0	0
evm.model.FRAGSCAFF_SCAFFOLD_0.252	chr07	39396337	39399924	2060	4	0.00194175	mRNA	6.473642	37	1	0.027027	460	1	0.00217391	1400	2	0.00142857	163	0	0
evm.model.FRAGSCAFF_SCAFFOLD_0.253	chr07	39403330	39405189	638	7	0.0109718	mRNA	13.318253	56	0	0	271	7	0.0258303	NA	NA	NA	311	0	0
evm.model.FRAGSCAFF_SCAFFOLD_0.254	chr07	39406383	39409097	1487	0	0	mRNA	0.30816	NA	NA	NA	554	0	0	933	0	0	NA	NA	NA
evm.model.FRAGSCAFF_SCAFFOLD_0.256	chr07	39423581	39424540	373	0	0	mRNA	1.388199	33	0	0	127	0	0	116	0	0	97	0	0
evm.model.FRAGSCAFF_SCAFFOLD_0.257	chr07	39426067	39427007	298	0	0	mRNA	3.323207	69	0	0	117	0	0	NA	NA	NA	112	0	0
evm.model.FRAGSCAFF_SCAFFOLD_0.259	chr07	39430576	39434404	2238	3	0.00134048	mRNA	20.607197	20	0	0	228	1	0.00438596	1817	2	0.00110072	173	0	0
evm.model.FRAGSCAFF_SCAFFOLD_0.260	chr07	39446386	39455771	5267	30	0.00569584	mRNA	3.199642	136	0	0	1102	0	0	3912	30	0.00766871	117	0	0
evm.model.FRAGSCAFF_SCAFFOLD_0.261	chr07	39458085	39461482	1596	5	0.00313283	mRNA	4.616367	205	0	0	745	5	0.00671141	241	0	0	405	0	0
evm.model.FRAGSCAFF_SCAFFOLD_0.262	chr07	39467683	39470317	1484	1	0.000673854	mRNA	3.075906	NA	NA	NA	136	1	0.00735294	1348	0	0	NA	NA	NA
evm.model.FRAGSCAFF_SCAFFOLD_0.263	chr07	39470749	39472722	886	1	0.00112867	mRNA	0.638048	NA	NA	NA	462	0	0	424	1	0.00235849	NA	NA	NA
evm.model.FRAGSCAFF_SCAFFOLD_0.264	chr07	39472960	39477357	2594	1	0.000385505	mRNA	34.116631	5	0	0	615	0	0	1727	1	0.000579039	247	0	0
evm.model.FRAGSCAFF_SCAFFOLD_0.265	chr07	39483545	39485472	799	1	0.00125156	mRNA	0.263172	NA	NA	NA	219	1	0.00456621	580	0	0	NA	NA	NA
evm.model.FRAGSCAFF_SCAFFOLD_0.266	chr07	39488300	39488506	71	1	0.0140845	mRNA	0.928766	NA	NA	NA	71	1	0.0140845	NA	NA	NA	NA	NA	NA
evm.model.FRAGSCAFF_SCAFFOLD_0.267	chr07	39494266	39496824	1318	7	0.00531108	mRNA	10.74467	130	6	0.0461538	394	0	0	644	1	0.0015528	150	0	0
evm.model.FRAGSCAFF_SCAFFOLD_0.268	chr07	39497322	39500886	2011	9	0.00447539	mRNA	10.046197	405	3	0.00740741	314	2	0.00636943	1060	4	0.00377358	232	0	0
evm.model.FRAGSCAFF_SCAFFOLD_0.269	chr07	39505348	39508243	1390	3	0.00215827	mRNA	15.812572	23	0	0	332	2	0.0060241	420	1	0.00238095	615	0	0
evm.model.FRAGSCAFF_SCAFFOLD_0.270	chr07	39507523	39510509	1779	1	0.000562114	mRNA	0.337652	NA	NA	NA	258	0	0	1521	1	0.000657462	NA	NA	NA
evm.model.FRAGSCAFF_SCAFFOLD_0.271	chr07	39516241	39518186	902	1	0.00110865	mRNA	3.347994	NA	NA	NA	375	1	0.00266667	328	0	0	199	0	0
evm.model.FRAGSCAFF_SCAFFOLD_0.272	chr07	39527133	39528585	848	1	0.00117925	mRNA	0.803116	NA	NA	NA	502	1	0.00199203	120	0	0	226	0	0
evm.model.FRAGSCAFF_SCAFFOLD_0.273	chr07	39528857	39533892	2373	6	0.00252845	mRNA	39.591919	384	1	0.00260417	600	5	0.00833333	1152	0	0	237	0	0
evm.model.FRAGSCAFF_SCAFFOLD_0.274	chr07	39537777	39539958	1194	1	0.000837521	mRNA	18.292219	55	0	0	119	0	0	739	1	0.00135318	281	0	0
evm.model.FRAGSCAFF_SCAFFOLD_0.276	chr07	39550696	39552072	469	0	0	mRNA	61.111469	64	0	0	237	0	0	NA	NA	NA	168	0	0
evm.model.FRAGSCAFF_SCAFFOLD_0.277	chr07	39567220	39568230	459	1	0.00217865	mRNA	12.442768	NA	NA	NA	133	1	0.0075188	326	0	0	NA	NA	NA
evm.model.FRAGSCAFF_SCAFFOLD_0.278	chr07	39568274	39570129	1129	4	0.00354296	mRNA	17.037863	NA	NA	NA	237	2	0.00843882	892	2	0.00224215	NA	NA	NA
evm.model.FRAGSCAFF_SCAFFOLD_0.279	chr07	39583235	39588535	2680	5	0.00186567	mRNA	25.145662	124	0	0	1631	4	0.00245248	651	1	0.0015361	274	0	0
evm.model.FRAGSCAFF_SCAFFOLD_0.280	chr07	39595793	39598379	897	4	0.00445931	mRNA	1.532364	NA	NA	NA	435	3	0.00689655	462	1	0.0021645	NA	NA	NA
evm.model.FRAGSCAFF_SCAFFOLD_0.281	chr07	39603781	39605517	593	3	0.00505902	mRNA	0.160311	NA	NA	NA	294	1	0.00340136	299	2	0.00668896	NA	NA	NA
evm.model.FRAGSCAFF_SCAFFOLD_0.282	chr07	39613977	39617468	2035	1	0.0004914	mRNA	2.648149	NA	NA	NA	734	0	0	1301	1	0.00076864	NA	NA	NA
evm.model.FRAGSCAFF_SCAFFOLD_0.283	chr07	39617708	39620036	993	1	0.00100705	mRNA	23.455059	NA	NA	NA	366	1	0.00273224	333	0	0	294	0	0
evm.model.FRAGSCAFF_SCAFFOLD_0.284	chr07	39620710	39621149	225	0	0	mRNA	0	NA	NA	NA	131	0	0	94	0	0	NA	NA	NA
evm.model.FRAGSCAFF_SCAFFOLD_0.285	chr07	39621899	39625058	1631	5	0.0030656	mRNA	4.050855	NA	NA	NA	1085	5	0.00460829	546	0	0	NA	NA	NA
evm.model.FRAGSCAFF_SCAFFOLD_0.286	chr07	39625687	39630200	2573	6	0.00233191	mRNA	21.359228	92	2	0.0217391	625	0	0	1657	4	0.002414	199	0	0
evm.model.FRAGSCAFF_SCAFFOLD_0.287	chr07	39631676	39632249	322	0	0	mRNA	2.565953	NA	NA	NA	265	0	0	57	0	0	NA	NA	NA
evm.model.FRAGSCAFF_SCAFFOLD_0.288	chr07	39632902	39635857	1798	0	0	mRNA	20.468248	75	0	0	549	0	0	1085	0	0	89	0	0
evm.model.FRAGSCAFF_SCAFFOLD_0.289	chr07	39635864	39637870	936	4	0.0042735	mRNA	31.657269	209	3	0.0143541	273	1	0.003663	289	0	0	165	0	0
evm.model.FRAGSCAFF_SCAFFOLD_0.290	chr07	39641274	39641885	188	1	0.00531915	mRNA	0	NA	NA	NA	188	1	0.00531915	NA	NA	NA	NA	NA	NA
evm.model.FRAGSCAFF_SCAFFOLD_0.291	chr07	39651024	39653122	1288	4	0.00310559	mRNA	9.727952	NA	NA	NA	247	1	0.00404858	671	2	0.00298063	370	1	0.0027027
evm.model.FRAGSCAFF_SCAFFOLD_0.292	chr07	39655579	39656229	208	1	0.00480769	mRNA	0	NA	NA	NA	208	1	0.00480769	NA	NA	NA	NA	NA	NA
evm.model.FRAGSCAFF_SCAFFOLD_0.293	chr07	39669645	39674223	2571	5	0.00194477	mRNA	16.029398	NA	NA	NA	643	2	0.00311042	1928	3	0.00155602	NA	NA	NA
evm.model.FRAGSCAFF_SCAFFOLD_0.294.1	chr07	39676474	39678485	766	0	0	mRNA	3.125254	NA	NA	NA	512	0	0	60	0	0	194	0	0
evm.model.FRAGSCAFF_SCAFFOLD_0.296	chr07	39687998	39688854	297	0	0	mRNA	0.180261	NA	NA	NA	241	0	0	56	0	0	NA	NA	NA
evm.model.FRAGSCAFF_SCAFFOLD_0.297	chr07	39696713	39704105	4308	1	0.000232126	mRNA	5.027898	NA	NA	NA	1128	1	0.000886525	2868	0	0	312	0	0
evm.model.FRAGSCAFF_SCAFFOLD_0.298	chr07	39704843	39705417	193	1	0.00518135	mRNA	35.655579	NA	NA	NA	106	0	0	87	1	0.0114943	NA	NA	NA
evm.model.FRAGSCAFF_SCAFFOLD_0.299	chr07	39705668	39708304	1276	3	0.0023511	mRNA	0.241582	NA	NA	NA	255	3	0.0117647	767	0	0	254	0	0
evm.model.FRAGSCAFF_SCAFFOLD_0.300	chr07	39708706	39709873	406	0	0	mRNA	0	NA	NA	NA	268	0	0	138	0	0	NA	NA	NA
evm.model.FRAGSCAFF_SCAFFOLD_0.301	chr07	39711313	39712790	544	1	0.00183824	mRNA	97.813568	111	0	0	195	1	0.00512821	NA	NA	NA	238	0	0
evm.model.FRAGSCAFF_SCAFFOLD_0.302	chr07	39749153	39753739	2187	1	0.000457247	mRNA	7.074141	NA	NA	NA	1243	1	0.000804505	791	0	0	153	0	0
evm.model.FRAGSCAFF_SCAFFOLD_0.303	chr07	39773470	39773902	184	0	0	mRNA	0	NA	NA	NA	112	0	0	72	0	0	NA	NA	NA
evm.model.FRAGSCAFF_SCAFFOLD_0.304	chr07	39781028	39781549	241	2	0.00829876	mRNA	0	NA	NA	NA	241	2	0.00829876	NA	NA	NA	NA	NA	NA
evm.model.FRAGSCAFF_SCAFFOLD_0.305	chr07	39788771	39795922	4118	5	0.00121418	mRNA	18.849031	106	0	0	1771	4	0.00225861	1916	1	0.000521921	325	0	0
evm.model.FRAGSCAFF_SCAFFOLD_0.306	chr07	39796247	39797629	603	2	0.00331675	mRNA	2.434035	NA	NA	NA	603	2	0.00331675	NA	NA	NA	NA	NA	NA
evm.model.FRAGSCAFF_SCAFFOLD_0.307	chr07	39798565	39799348	453	0	0	mRNA	4.008271	239	0	0	163	0	0	NA	NA	NA	51	0	0
evm.model.FRAGSCAFF_SCAFFOLD_0.308	chr07	39800163	39805264	2988	3	0.00100402	mRNA	32.672775	89	1	0.011236	669	1	0.00149477	2019	1	0.000495295	211	0	0
evm.model.FRAGSCAFF_SCAFFOLD_0.309	chr07	39805793	39806783	298	7	0.0234899	mRNA	0	NA	NA	NA	269	5	0.0185874	29	2	0.0689655	NA	NA	NA
evm.model.FRAGSCAFF_SCAFFOLD_0.310	chr07	39805482	39809714	2039	9	0.00441393	mRNA	5.284863	4	0	0	686	2	0.00291545	772	0	0	577	7	0.0121317
evm.model.FRAGSCAFF_SCAFFOLD_0.311	chr07	39811496	39815656	2358	4	0.00169635	mRNA	7.756732	54	2	0.037037	525	1	0.00190476	1569	0	0	210	1	0.0047619
evm.model.FRAGSCAFF_SCAFFOLD_0.312	chr07	39816185	39818608	816	2	0.00245098	mRNA	2.922209	NA	NA	NA	622	2	0.00321543	40	0	0	154	0	0
evm.model.FRAGSCAFF_SCAFFOLD_0.313	chr07	39818820	39828044	5269	19	0.003606	mRNA	14.490788	123	4	0.0325203	1646	4	0.00243013	3308	11	0.00332527	192	0	0
evm.model.FRAGSCAFF_SCAFFOLD_0.314	chr07	39832965	39837051	2188	3	0.00137112	mRNA	0.257543	NA	NA	NA	1596	2	0.00125313	592	1	0.00168919	NA	NA	NA
evm.model.FRAGSCAFF_SCAFFOLD_0.316	chr07	39844669	39846485	1018	0	0	mRNA	0.291696	NA	NA	NA	308	0	0	710	0	0	NA	NA	NA
evm.model.FRAGSCAFF_SCAFFOLD_0.317	chr07	39851275	39855556	2300	0	0	mRNA	0.04487	38	0	0	809	0	0	1453	0	0	NA	NA	NA
evm.model.FRAGSCAFF_SCAFFOLD_0.318	chr07	39875406	39881017	2958	3	0.0010142	mRNA	6.373767	132	0	0	1179	3	0.00254453	1427	0	0	220	0	0
evm.model.FRAGSCAFF_SCAFFOLD_0.319	chr07	39888542	39892861	2456	1	0.000407166	mRNA	0.957241	9	0	0	634	0	0	1666	1	0.00060024	147	0	0
evm.model.FRAGSCAFF_SCAFFOLD_0.320	chr07	39901281	39906692	3046	2	0.000656599	mRNA	81.572281	34	1	0.0294118	682	1	0.00146628	2063	0	0	267	0	0
evm.model.FRAGSCAFF_SCAFFOLD_0.321	chr07	39907087	39909560	1233	0	0	mRNA	1.387051	80	0	0	986	0	0	NA	NA	NA	167	0	0
evm.model.FRAGSCAFF_SCAFFOLD_0.322	chr07	39943469	39949345	3672	2	0.000544662	mRNA	10.029048	NA	NA	NA	808	0	0	2864	2	0.000698324	NA	NA	NA
evm.model.FRAGSCAFF_SCAFFOLD_0.323	chr07	39949589	39950728	697	0	0	mRNA	35.423164	NA	NA	NA	697	0	0	NA	NA	NA	NA	NA	NA
evm.model.FRAGSCAFF_SCAFFOLD_0.324	chr07	39955483	39960599	2906	5	0.00172058	mRNA	21.032852	241	0	0	1241	4	0.00322321	1140	0	0	284	1	0.00352113
evm.model.FRAGSCAFF_SCAFFOLD_0.325	chr07	39970004	39971701	1031	4	0.00387973	mRNA	5.956561	NA	NA	NA	392	3	0.00765306	639	1	0.00156495	NA	NA	NA
evm.model.FRAGSCAFF_SCAFFOLD_0.326	chr07	39971710	39972108	208	0	0	mRNA	11.632026	NA	NA	NA	208	0	0	NA	NA	NA	NA	NA	NA
evm.model.FRAGSCAFF_SCAFFOLD_0.327	chr07	39973711	39975567	863	2	0.0023175	mRNA	1.247766	64	0	0	799	2	0.00250313	NA	NA	NA	NA	NA	NA
evm.model.FRAGSCAFF_SCAFFOLD_0.328	chr07	39975581	39977173	841	5	0.0059453	mRNA	5.974715	NA	NA	NA	841	5	0.0059453	NA	NA	NA	NA	NA	NA
evm.model.FRAGSCAFF_SCAFFOLD_0.329	chr07	39977697	39981382	2039	3	0.00147131	mRNA	21.256245	40	0	0	180	0	0	1672	3	0.00179426	147	0	0
evm.model.FRAGSCAFF_SCAFFOLD_0.330	chr07	39985453	39989760	2493	5	0.00200562	mRNA	3.497914	125	2	0.016	683	1	0.00146413	1489	2	0.00134318	196	0	0
evm.model.FRAGSCAFF_SCAFFOLD_0.331	chr07	39991600	39993328	999	0	0	mRNA	0.175913	NA	NA	NA	125	0	0	874	0	0	NA	NA	NA
evm.model.FRAGSCAFF_SCAFFOLD_0.332	chr07	39999184	40000216	401	2	0.00498753	mRNA	1.55446	NA	NA	NA	162	2	0.0123457	84	0	0	155	0	0
evm.model.FRAGSCAFF_SCAFFOLD_0.333	chr07	40018354	40019360	336	4	0.0119048	mRNA	3.423827	35	0	0	109	3	0.0275229	53	0	0	139	1	0.00719424
evm.model.FRAGSCAFF_SCAFFOLD_0.334	chr07	40023422	40024329	296	0	0	mRNA	0.519268	NA	NA	NA	123	0	0	173	0	0	NA	NA	NA
evm.model.FRAGSCAFF_SCAFFOLD_0.335	chr07	40025797	40045809	10838	59	0.00544381	mRNA	18.032743	82	0	0	1960	1	0.000510204	8547	58	0.00678601	249	0	0
evm.model.FRAGSCAFF_SCAFFOLD_0.336	chr07	40047308	40047856	170	1	0.00588235	mRNA	0.161881	NA	NA	NA	170	1	0.00588235	NA	NA	NA	NA	NA	NA
evm.model.FRAGSCAFF_SCAFFOLD_0.337	chr07	40049058	40052768	1534	6	0.00391134	mRNA	9.856091	105	1	0.00952381	343	0	0	1060	5	0.00471698	26	0	0
evm.model.FRAGSCAFF_SCAFFOLD_0.338	chr07	40056450	40060045	2023	4	0.00197726	mRNA	46.681087	31	0	0	377	1	0.00265252	1438	3	0.00208623	177	0	0
evm.model.FRAGSCAFF_SCAFFOLD_0.339	chr07	40060262	40063310	1678	3	0.00178784	mRNA	7.922425	52	0	0	519	2	0.00385356	920	1	0.00108696	187	0	0
evm.model.FRAGSCAFF_SCAFFOLD_0.340	chr07	40072953	40079939	4042	5	0.00123701	mRNA	8.333316	48	0	0	952	5	0.0052521	3042	0	0	NA	NA	NA
evm.model.FRAGSCAFF_SCAFFOLD_0.341	chr07	40121339	40133170	7185	12	0.00167015	mRNA	10.602011	86	0	0	1793	5	0.00278862	5057	7	0.00138422	249	0	0
evm.model.FRAGSCAFF_SCAFFOLD_0.342	chr07	40140817	40141668	293	2	0.00682594	mRNA	0	NA	NA	NA	169	2	0.0118343	124	0	0	NA	NA	NA
evm.model.FRAGSCAFF_SCAFFOLD_0.343	chr07	40147794	40149853	885	0	0	mRNA	43.254997	76	0	0	239	0	0	274	0	0	296	0	0
evm.model.FRAGSCAFF_SCAFFOLD_0.344	chr07	40164232	40165161	301	4	0.013289	mRNA	10.238407	14	0	0	86	4	0.0465116	NA	NA	NA	201	0	0
evm.model.FRAGSCAFF_SCAFFOLD_0.345	chr07	40177927	40180001	1043	0	0	mRNA	0	NA	NA	NA	151	0	0	892	0	0	NA	NA	NA
evm.model.FRAGSCAFF_SCAFFOLD_0.348	chr07	40201709	40202350	224	1	0.00446429	mRNA	0	NA	NA	NA	224	1	0.00446429	NA	NA	NA	NA	NA	NA
evm.model.FRAGSCAFF_SCAFFOLD_0.350	chr07	40230581	40232364	946	2	0.00211416	mRNA	0.549028	90	0	0	159	0	0	697	2	0.00286944	NA	NA	NA
evm.model.FRAGSCAFF_SCAFFOLD_0.351	chr07	40233261	40236930	1932	4	0.00207039	mRNA	8.957259	NA	NA	NA	263	2	0.00760456	1402	1	0.000713267	267	1	0.00374532
evm.model.FRAGSCAFF_SCAFFOLD_0.352	chr07	40243157	40244001	307	1	0.00325733	mRNA	49.556339	78	0	0	98	1	0.0102041	NA	NA	NA	131	0	0
evm.model.FRAGSCAFF_SCAFFOLD_0.356	chr07	40298608	40305962	4017	0	0	mRNA	2.731242	47	0	0	1578	0	0	2123	0	0	269	0	0
evm.model.FRAGSCAFF_SCAFFOLD_0.357	chr07	40306596	40311152	2592	0	0	mRNA	4.738945	42	0	0	545	0	0	1717	0	0	288	0	0
evm.model.FRAGSCAFF_SCAFFOLD_0.358.1	chr07	40316965	40320004	1473	0	0	mRNA	99.581024	NA	NA	NA	530	0	0	621	0	0	322	0	0
evm.model.FRAGSCAFF_SCAFFOLD_0.36	chr07	37626331	37635219	5108	0	0	mRNA	6.276624	154	0	0	608	0	0	4211	0	0	135	0	0
evm.model.FRAGSCAFF_SCAFFOLD_0.360	chr07	40346002	40348473	1053	0	0	mRNA	2.915934	111	0	0	420	0	0	390	0	0	132	0	0
evm.model.FRAGSCAFF_SCAFFOLD_0.361	chr07	40355371	40355920	161	0	0	mRNA	0	NA	NA	NA	111	0	0	50	0	0	NA	NA	NA
evm.model.FRAGSCAFF_SCAFFOLD_0.362	chr07	40356937	40360078	1557	0	0	mRNA	3.619205	86	0	0	264	0	0	1100	0	0	107	0	0
evm.model.FRAGSCAFF_SCAFFOLD_0.363	chr07	40361209	40363407	1124	0	0	mRNA	0.197702	92	0	0	664	0	0	368	0	0	NA	NA	NA
evm.model.FRAGSCAFF_SCAFFOLD_0.364	chr07	40367438	40367763	138	0	0	mRNA	2.868194	NA	NA	NA	84	0	0	54	0	0	NA	NA	NA
evm.model.FRAGSCAFF_SCAFFOLD_0.365	chr07	40374808	40376047	603	0	0	mRNA	2.321026	41	0	0	176	0	0	269	0	0	117	0	0
evm.model.FRAGSCAFF_SCAFFOLD_0.366	chr07	40380425	40387731	4405	0	0	mRNA	13.338353	NA	NA	NA	635	0	0	3600	0	0	170	0	0
evm.model.FRAGSCAFF_SCAFFOLD_0.369	chr07	40391946	40398405	2974	33	0.0110962	mRNA	3.100309	NA	NA	NA	314	0	0	2660	33	0.012406	NA	NA	NA
evm.model.FRAGSCAFF_SCAFFOLD_0.37	chr07	37639376	37643314	1654	0	0	mRNA	0.052532	NA	NA	NA	497	0	0	1157	0	0	NA	NA	NA
evm.model.FRAGSCAFF_SCAFFOLD_0.370	chr07	40401348	40402685	818	0	0	mRNA	2.085614	NA	NA	NA	281	0	0	537	0	0	NA	NA	NA
evm.model.FRAGSCAFF_SCAFFOLD_0.371	chr07	40402686	40406926	2611	1	0.000382995	mRNA	3.326555	NA	NA	NA	379	0	0	2232	1	0.000448029	NA	NA	NA
evm.model.FRAGSCAFF_SCAFFOLD_0.372	chr07	40410839	40414239	1761	4	0.00227144	mRNA	1.372412	NA	NA	NA	467	4	0.00856531	928	0	0	366	0	0
evm.model.FRAGSCAFF_SCAFFOLD_0.373	chr07	40414832	40418565	2036	3	0.00147348	mRNA	42.91214	16	0	0	363	1	0.00275482	1276	2	0.0015674	381	0	0
evm.model.FRAGSCAFF_SCAFFOLD_0.374	chr07	40420058	40424300	2341	1	0.000427168	mRNA	70.736954	104	0	0	879	0	0	1255	1	0.000796813	103	0	0
evm.model.FRAGSCAFF_SCAFFOLD_0.375	chr07	40424801	40430635	3045	0	0	mRNA	4.320326	NA	NA	NA	1823	0	0	1222	0	0	NA	NA	NA
evm.model.FRAGSCAFF_SCAFFOLD_0.376	chr07	40431023	40431659	236	0	0	mRNA	0	NA	NA	NA	230	0	0	6	0	0	NA	NA	NA
evm.model.FRAGSCAFF_SCAFFOLD_0.377	chr07	40432622	40438347	3039	0	0	mRNA	0.045725	NA	NA	NA	703	0	0	2256	0	0	80	0	0
evm.model.FRAGSCAFF_SCAFFOLD_0.38	chr07	37672823	37675254	1499	2	0.00133422	mRNA	0	NA	NA	NA	427	1	0.00234192	1072	1	0.000932836	NA	NA	NA
evm.model.FRAGSCAFF_SCAFFOLD_0.39	chr07	37689968	37691567	562	3	0.00533808	mRNA	0.045128	25	0	0	424	3	0.00707547	113	0	0	NA	NA	NA
evm.model.FRAGSCAFF_SCAFFOLD_0.40	chr07	37707992	37709138	398	0	0	mRNA	15.401304	25	0	0	222	0	0	NA	NA	NA	151	0	0
evm.model.FRAGSCAFF_SCAFFOLD_0.41	chr07	37717025	37717495	137	1	0.00729927	mRNA	0	NA	NA	NA	137	1	0.00729927	NA	NA	NA	NA	NA	NA
evm.model.FRAGSCAFF_SCAFFOLD_0.42	chr07	37719410	37721010	672	1	0.0014881	mRNA	0.727077	90	1	0.0111111	113	0	0	469	0	0	NA	NA	NA
evm.model.FRAGSCAFF_SCAFFOLD_0.43	chr07	37725413	37732608	4373	6	0.00137206	mRNA	15.642079	257	0	0	1279	3	0.00234558	2706	3	0.00110865	131	0	0
evm.model.FRAGSCAFF_SCAFFOLD_0.45	chr07	37752431	37753645	369	6	0.0162602	mRNA	4.05174	37	0	0	272	5	0.0183824	NA	NA	NA	60	1	0.0166667
evm.model.FRAGSCAFF_SCAFFOLD_0.46	chr07	37758349	37760262	670	2	0.00298507	mRNA	7.202192	NA	NA	NA	336	2	0.00595238	NA	NA	NA	334	0	0
evm.model.FRAGSCAFF_SCAFFOLD_0.47	chr07	37767948	37768835	211	2	0.00947867	mRNA	0	NA	NA	NA	211	2	0.00947867	NA	NA	NA	NA	NA	NA
evm.model.FRAGSCAFF_SCAFFOLD_0.48	chr07	37771586	37772702	301	0	0	mRNA	12.161164	43	0	0	258	0	0	NA	NA	NA	NA	NA	NA
evm.model.FRAGSCAFF_SCAFFOLD_0.51.2	chr07	37802305	37810431	3823	11	0.00287732	mRNA	0.704367	NA	NA	NA	854	4	0.00468384	2898	7	0.00241546	71	0	0
evm.model.FRAGSCAFF_SCAFFOLD_0.52	chr07	37816255	37816470	79	0	0	mRNA	1.834393	NA	NA	NA	79	0	0	NA	NA	NA	NA	NA	NA
evm.model.FRAGSCAFF_SCAFFOLD_0.53	chr07	37816473	37818690	873	3	0.00343643	mRNA	13.448914	NA	NA	NA	195	2	0.0102564	678	1	0.00147493	NA	NA	NA
evm.model.FRAGSCAFF_SCAFFOLD_0.54.1	chr07	37821561	37825227	2030	2	0.000985222	mRNA	16.032393	23	0	0	375	1	0.00266667	1086	0	0	546	1	0.0018315
evm.model.FRAGSCAFF_SCAFFOLD_0.55	chr07	37829393	37830172	213	3	0.0140845	mRNA	0.209097	NA	NA	NA	213	3	0.0140845	NA	NA	NA	NA	NA	NA
evm.model.FRAGSCAFF_SCAFFOLD_0.57	chr07	37838437	37839362	336	0	0	mRNA	1.382097	NA	NA	NA	289	0	0	47	0	0	NA	NA	NA
evm.model.FRAGSCAFF_SCAFFOLD_0.59	chr07	37862270	37864383	908	0	0	mRNA	1.98473	46	0	0	439	0	0	345	0	0	78	0	0
evm.model.FRAGSCAFF_SCAFFOLD_0.60_evm.model.FRAGSCAFF_SCAFFOLD_0.61	chr07	37871020	37873685	1376	0	0	mRNA	0.017977	23	0	0	490	0	0	736	0	0	127	0	0
evm.model.FRAGSCAFF_SCAFFOLD_0.62	chr07	37893551	37895100	567	1	0.00176367	mRNA	1.550441	4	0	0	379	1	0.00263852	NA	NA	NA	184	0	0
evm.model.FRAGSCAFF_SCAFFOLD_0.63	chr07	37897163	37902132	2621	8	0.00305227	mRNA	23.86685	64	0	0	577	2	0.0034662	1652	5	0.00302663	328	1	0.00304878
evm.model.FRAGSCAFF_SCAFFOLD_0.64	chr07	37904148	37904934	204	1	0.00490196	mRNA	0.052181	NA	NA	NA	148	1	0.00675676	56	0	0	NA	NA	NA
evm.model.FRAGSCAFF_SCAFFOLD_0.65	chr07	37906975	37907902	473	0	0	mRNA	2.998528	149	0	0	142	0	0	60	0	0	122	0	0
evm.model.FRAGSCAFF_SCAFFOLD_0.66	chr07	37908180	37911356	1858	1	0.000538213	mRNA	17.278946	12	0	0	353	0	0	1292	1	0.000773994	201	0	0
evm.model.FRAGSCAFF_SCAFFOLD_0.67	chr07	37911749	37914540	1562	1	0.000640205	mRNA	149.578995	36	0	0	245	0	0	1113	1	0.000898473	168	0	0
evm.model.FRAGSCAFF_SCAFFOLD_0.68	chr07	37920248	37921318	320	2	0.00625	mRNA	1.333034	NA	NA	NA	236	2	0.00847458	NA	NA	NA	84	0	0
evm.model.FRAGSCAFF_SCAFFOLD_0.69	chr07	37923251	37930562	4108	8	0.00194742	mRNA	22.133289	NA	NA	NA	1470	5	0.00340136	2564	3	0.00117005	74	0	0
evm.model.FRAGSCAFF_SCAFFOLD_0.70	chr07	37942504	37943099	323	2	0.00619195	mRNA	0.390648	NA	NA	NA	238	2	0.00840336	85	0	0	NA	NA	NA
evm.model.FRAGSCAFF_SCAFFOLD_0.71	chr07	37947575	37949850	793	6	0.0075662	mRNA	79.959198	221	1	0.00452489	260	5	0.0192308	NA	NA	NA	312	0	0
evm.model.FRAGSCAFF_SCAFFOLD_0.72	chr07	37981512	37984471	1466	4	0.00272851	mRNA	0.961711	NA	NA	NA	406	4	0.00985222	647	0	0	413	0	0
evm.model.FRAGSCAFF_SCAFFOLD_0.73	chr07	37998359	37999348	286	1	0.0034965	mRNA	0.31793	NA	NA	NA	286	1	0.0034965	NA	NA	NA	NA	NA	NA
evm.model.FRAGSCAFF_SCAFFOLD_0.74	chr07	38012606	38015807	1660	3	0.00180723	mRNA	13.482342	NA	NA	NA	482	3	0.00622407	1052	0	0	126	0	0
evm.model.FRAGSCAFF_SCAFFOLD_0.75_evm.model.FRAGSCAFF_SCAFFOLD_0.76	chr07	38023479	38028784	2745	7	0.00255009	mRNA	155.458252	26	0	0	502	3	0.0059761	1841	3	0.00162955	376	1	0.00265957
evm.model.FRAGSCAFF_SCAFFOLD_0.77	chr07	38031227	38037358	3480	7	0.00201149	mRNA	0.157609	NA	NA	NA	466	0	0	3014	7	0.0023225	NA	NA	NA
evm.model.FRAGSCAFF_SCAFFOLD_0.79	chr07	38050785	38052486	725	1	0.00137931	mRNA	1.233906	32	0	0	386	1	0.00259067	161	0	0	146	0	0
evm.model.FRAGSCAFF_SCAFFOLD_0.80	chr07	38054917	38056753	631	3	0.00475436	mRNA	4.914772	114	1	0.00877193	214	1	0.0046729	NA	NA	NA	303	1	0.00330033
evm.model.FRAGSCAFF_SCAFFOLD_0.81	chr07	38058473	38060738	1380	2	0.00144928	mRNA	9.853048	NA	NA	NA	459	0	0	921	2	0.00217155	NA	NA	NA
evm.model.FRAGSCAFF_SCAFFOLD_0.82	chr07	38060803	38062275	764	0	0	mRNA	7.332201	NA	NA	NA	463	0	0	301	0	0	NA	NA	NA
evm.model.FRAGSCAFF_SCAFFOLD_0.83	chr07	38070030	38071817	648	3	0.00462963	mRNA	0.590212	70	0	0	317	3	0.00946372	168	0	0	93	0	0
evm.model.FRAGSCAFF_SCAFFOLD_0.84	chr07	38083462	38085785	1309	0	0	mRNA	117.673782	24	0	0	266	0	0	844	0	0	175	0	0
evm.model.FRAGSCAFF_SCAFFOLD_0.85	chr07	38086037	38089352	1883	0	0	mRNA	7.593414	52	0	0	371	0	0	1124	0	0	336	0	0
evm.model.FRAGSCAFF_SCAFFOLD_0.86	chr07	38090010	38091549	570	5	0.00877193	mRNA	2.810963	30	0	0	145	4	0.0275862	51	1	0.0196078	344	0	0
evm.model.FRAGSCAFF_SCAFFOLD_0.87	chr07	38106568	38107323	227	2	0.00881057	mRNA	86.921501	21	0	0	63	2	0.031746	NA	NA	NA	143	0	0
evm.model.FRAGSCAFF_SCAFFOLD_0.88	chr07	38108805	38117617	5252	1	0.000190404	mRNA	70.870483	71	0	0	1564	0	0	3107	1	0.000321854	510	0	0
evm.model.FRAGSCAFF_SCAFFOLD_0.89	chr07	38118023	38122200	2382	4	0.00167926	mRNA	38.149158	66	0	0	893	3	0.00335946	1218	1	0.000821018	205	0	0
evm.model.FRAGSCAFF_SCAFFOLD_0.90	chr07	38123293	38128023	2649	3	0.0011325	mRNA	3.641768	11	0	0	738	0	0	1726	3	0.00173812	174	0	0
evm.model.FRAGSCAFF_SCAFFOLD_0.91	chr07	38133950	38135768	654	1	0.00152905	mRNA	19.532753	202	0	0	218	1	0.00458716	101	0	0	133	0	0
evm.model.FRAGSCAFF_SCAFFOLD_0.94	chr07	38148847	38151733	1658	0	0	mRNA	0.426859	NA	NA	NA	748	0	0	779	0	0	131	0	0
evm.model.FRAGSCAFF_SCAFFOLD_0.95	chr07	38151415	38153452	1127	0	0	mRNA	5.049024	169	0	0	698	0	0	134	0	0	126	0	0
evm.model.FRAGSCAFF_SCAFFOLD_0.96	chr07	38156711	38159299	1317	1	0.000759301	mRNA	170.219696	NA	NA	NA	276	1	0.00362319	640	0	0	401	0	0
evm.model.FRAGSCAFF_SCAFFOLD_0.98	chr07	38164989	38167118	1073	0	0	mRNA	0.148412	NA	NA	NA	223	0	0	850	0	0	NA	NA	NA
evm.model.FRAGSCAFF_SCAFFOLD_0.99	chr07	38167190	38179621	6330	56	0.00884676	mRNA	2.921753	NA	NA	NA	1044	0	0	5286	56	0.010594	NA	NA	NA
evm.model.FRAGSCAFF_SCAFFOLD_10.1	chr05	14360588	14361805	739	0	0	mRNA	0	NA	NA	NA	488	0	0	251	0	0	NA	NA	NA
evm.model.FRAGSCAFF_SCAFFOLD_10.10	chr05	14445226	14448417	1770	0	0	mRNA	3.718568	19	0	0	198	0	0	1296	0	0	257	0	0
evm.model.FRAGSCAFF_SCAFFOLD_10.104	chr05	15551112	15554005	1581	1	0.000632511	mRNA	1.057421	NA	NA	NA	776	1	0.00128866	805	0	0	NA	NA	NA
evm.model.FRAGSCAFF_SCAFFOLD_10.105	chr05	15555160	15558590	1726	7	0.00405562	mRNA	1.183753	NA	NA	NA	893	6	0.00671892	505	0	0	328	1	0.00304878
evm.model.FRAGSCAFF_SCAFFOLD_10.106	chr05	15560997	15564779	2256	3	0.00132979	mRNA	5.429852	88	0	0	156	1	0.00641026	1986	2	0.00100705	26	0	0
evm.model.FRAGSCAFF_SCAFFOLD_10.11	chr05	14448691	14452257	1974	0	0	mRNA	9.913426	23	0	0	918	0	0	833	0	0	200	0	0
evm.model.FRAGSCAFF_SCAFFOLD_10.113	chr05	15613256	15615347	956	0	0	mRNA	0.150455	NA	NA	NA	817	0	0	88	0	0	51	0	0
evm.model.FRAGSCAFF_SCAFFOLD_10.115	chr05	15642410	15645378	1462	0	0	mRNA	0	NA	NA	NA	395	0	0	1067	0	0	NA	NA	NA
evm.model.FRAGSCAFF_SCAFFOLD_10.116	chr05	15646740	15653310	3629	0	0	mRNA	4.480791	33	0	0	571	0	0	2813	0	0	212	0	0
evm.model.FRAGSCAFF_SCAFFOLD_10.119	chr05	15656284	15658568	1218	0	0	mRNA	0.026717	NA	NA	NA	1116	0	0	91	0	0	11	0	0
evm.model.FRAGSCAFF_SCAFFOLD_10.12	chr05	14452358	14457314	2936	0	0	mRNA	12.178509	14	0	0	810	0	0	1959	0	0	153	0	0
evm.model.FRAGSCAFF_SCAFFOLD_10.122	chr05	15698961	15701366	713	0	0	mRNA	0	NA	NA	NA	713	0	0	NA	NA	NA	NA	NA	NA
evm.model.FRAGSCAFF_SCAFFOLD_10.123	chr05	15702497	15703542	336	0	0	mRNA	0	NA	NA	NA	326	0	0	10	0	0	NA	NA	NA
evm.model.FRAGSCAFF_SCAFFOLD_10.124	chr05	15707229	15708879	488	0	0	mRNA	0.165629	NA	NA	NA	408	0	0	NA	NA	NA	80	0	0
evm.model.FRAGSCAFF_SCAFFOLD_10.125	chr05	15750307	15755860	3242	0	0	mRNA	17.974199	NA	NA	NA	810	0	0	2176	0	0	256	0	0
evm.model.FRAGSCAFF_SCAFFOLD_10.126	chr05	15766704	15770221	1906	0	0	mRNA	0.336697	NA	NA	NA	1764	0	0	NA	NA	NA	142	0	0
evm.model.FRAGSCAFF_SCAFFOLD_10.127	chr05	15778797	15780255	849	0	0	mRNA	0.495099	260	0	0	547	0	0	NA	NA	NA	42	0	0
evm.model.FRAGSCAFF_SCAFFOLD_10.128	chr05	15785896	15788620	1544	0	0	mRNA	0.052983	NA	NA	NA	1198	0	0	346	0	0	NA	NA	NA
evm.model.FRAGSCAFF_SCAFFOLD_10.13	chr05	14458768	14463674	2633	0	0	mRNA	0.4158	NA	NA	NA	622	0	0	1767	0	0	244	0	0
evm.model.FRAGSCAFF_SCAFFOLD_10.130	chr05	15804664	15806667	919	0	0	mRNA	1.034787	264	0	0	391	0	0	NA	NA	NA	264	0	0
evm.model.FRAGSCAFF_SCAFFOLD_10.131	chr05	15807605	15811453	2108	0	0	mRNA	5.607803	23	0	0	679	0	0	1224	0	0	182	0	0
evm.model.FRAGSCAFF_SCAFFOLD_10.132	chr05	15832899	15834941	806	2	0.00248139	mRNA	0.052949	NA	NA	NA	430	1	0.00232558	376	1	0.00265957	NA	NA	NA
evm.model.FRAGSCAFF_SCAFFOLD_10.133	chr05	15875759	15877364	1006	0	0	mRNA	73.049309	21	0	0	164	0	0	577	0	0	244	0	0
evm.model.FRAGSCAFF_SCAFFOLD_10.135	chr05	15928238	15931325	1448	2	0.00138122	mRNA	2.47117	NA	NA	NA	328	2	0.00609756	1120	0	0	NA	NA	NA
evm.model.FRAGSCAFF_SCAFFOLD_10.137	chr05	15939081	15941325	1045	0	0	mRNA	2.742938	NA	NA	NA	522	0	0	523	0	0	NA	NA	NA
evm.model.FRAGSCAFF_SCAFFOLD_10.138	chr05	15942335	15946208	2153	2	0.000928936	mRNA	11.166182	NA	NA	NA	857	1	0.00116686	1296	1	0.000771605	NA	NA	NA
evm.model.FRAGSCAFF_SCAFFOLD_10.139	chr05	15959408	15960230	255	0	0	mRNA	0.660298	NA	NA	NA	215	0	0	40	0	0	NA	NA	NA
evm.model.FRAGSCAFF_SCAFFOLD_10.14	chr05	14481688	14486829	2624	2	0.000762195	mRNA	5.0598	6	0	0	1151	2	0.00173762	1454	0	0	13	0	0
evm.model.FRAGSCAFF_SCAFFOLD_10.140	chr05	15978358	15982776	2619	0	0	mRNA	47.602455	NA	NA	NA	620	0	0	1999	0	0	NA	NA	NA
evm.model.FRAGSCAFF_SCAFFOLD_10.141.2	chr05	15983694	15986290	1120	1	0.000892857	mRNA	11.293267	66	0	0	679	1	0.00147275	85	0	0	290	0	0
evm.model.FRAGSCAFF_SCAFFOLD_10.142	chr05	15987785	15991069	1837	1	0.000544366	mRNA	9.808331	NA	NA	NA	729	1	0.00137174	1108	0	0	NA	NA	NA
evm.model.FRAGSCAFF_SCAFFOLD_10.143	chr05	16003956	16005639	605	21	0.0347107	mRNA	0.217261	NA	NA	NA	406	19	0.046798	96	0	0	103	2	0.0194175
evm.model.FRAGSCAFF_SCAFFOLD_10.144.2	chr05	16010899	16019763	5487	7	0.00127574	mRNA	6.304994	NA	NA	NA	1682	2	0.00118906	3800	5	0.00131579	5	0	0
evm.model.FRAGSCAFF_SCAFFOLD_10.145	chr05	16024638	16028443	2014	7	0.00347567	mRNA	13.49689	3	0	0	523	5	0.00956023	1267	2	0.00157853	221	0	0
evm.model.FRAGSCAFF_SCAFFOLD_10.149	chr05	16090051	16092571	1476	0	0	mRNA	1.209644	NA	NA	NA	140	0	0	1336	0	0	NA	NA	NA
evm.model.FRAGSCAFF_SCAFFOLD_10.15	chr05	14488451	14492013	1848	0	0	mRNA	7.288259	41	0	0	803	0	0	808	0	0	196	0	0
evm.model.FRAGSCAFF_SCAFFOLD_10.150	chr05	16109133	16109529	170	0	0	mRNA	0.076317	NA	NA	NA	79	0	0	91	0	0	NA	NA	NA
evm.model.FRAGSCAFF_SCAFFOLD_10.151	chr05	16191523	16193394	1126	0	0	mRNA	6.292098	NA	NA	NA	561	0	0	565	0	0	NA	NA	NA
evm.model.FRAGSCAFF_SCAFFOLD_10.152	chr05	16193485	16195310	1035	0	0	mRNA	2.064254	NA	NA	NA	216	0	0	819	0	0	NA	NA	NA
evm.model.FRAGSCAFF_SCAFFOLD_10.158	chr05	16345789	16347705	1084	0	0	mRNA	3.468121	NA	NA	NA	116	0	0	968	0	0	NA	NA	NA
evm.model.FRAGSCAFF_SCAFFOLD_10.16	chr05	14493518	14494736	621	0	0	mRNA	0.961021	NA	NA	NA	135	0	0	390	0	0	96	0	0
evm.model.FRAGSCAFF_SCAFFOLD_10.161	chr05	16400729	16402769	991	3	0.00302725	mRNA	0	NA	NA	NA	484	3	0.00619835	507	0	0	NA	NA	NA
evm.model.FRAGSCAFF_SCAFFOLD_10.162	chr05	16417076	16418080	601	1	0.00166389	mRNA	0	NA	NA	NA	601	1	0.00166389	NA	NA	NA	NA	NA	NA
evm.model.FRAGSCAFF_SCAFFOLD_10.164	chr05	16477756	16482199	2459	3	0.00122001	mRNA	16.399395	119	0	0	881	1	0.00113507	1459	2	0.0013708	NA	NA	NA
evm.model.FRAGSCAFF_SCAFFOLD_10.165	chr05	16490094	16495551	3197	2	0.000625586	mRNA	11.632539	29	0	0	685	1	0.00145985	2220	1	0.00045045	263	0	0
evm.model.FRAGSCAFF_SCAFFOLD_10.166	chr05	16508585	16511916	1869	2	0.00107009	mRNA	25.578917	85	0	0	194	1	0.00515464	1371	1	0.000729395	219	0	0
evm.model.FRAGSCAFF_SCAFFOLD_10.167	chr05	16520580	16525429	2643	11	0.00416194	mRNA	2.605628	NA	NA	NA	560	0	0	1929	11	0.00570244	154	0	0
evm.model.FRAGSCAFF_SCAFFOLD_10.17	chr05	14521612	14525636	2254	0	0	mRNA	2.753338	26	0	0	690	0	0	1343	0	0	195	0	0
evm.model.FRAGSCAFF_SCAFFOLD_10.170	chr05	16536966	16537295	118	0	0	mRNA	5.354923	NA	NA	NA	118	0	0	NA	NA	NA	NA	NA	NA
evm.model.FRAGSCAFF_SCAFFOLD_10.175	chr05	16604417	16608328	2273	2	0.000879894	mRNA	23.387489	NA	NA	NA	540	1	0.00185185	1733	1	0.000577034	NA	NA	NA
evm.model.FRAGSCAFF_SCAFFOLD_10.178	chr05	16630107	16632821	1515	1	0.000660066	mRNA	0	NA	NA	NA	1515	1	0.000660066	NA	NA	NA	NA	NA	NA
evm.model.FRAGSCAFF_SCAFFOLD_10.18	chr05	14529171	14531036	763	0	0	mRNA	3.908126	16	0	0	683	0	0	NA	NA	NA	64	0	0
evm.model.FRAGSCAFF_SCAFFOLD_10.181	chr05	16663644	16663934	70	0	0	mRNA	1.725506	NA	NA	NA	70	0	0	NA	NA	NA	NA	NA	NA
evm.model.FRAGSCAFF_SCAFFOLD_10.182	chr05	16663956	16664222	80	0	0	mRNA	0.981846	NA	NA	NA	80	0	0	NA	NA	NA	NA	NA	NA
evm.model.FRAGSCAFF_SCAFFOLD_10.183	chr05	16664431	16665003	338	0	0	mRNA	0.575135	NA	NA	NA	182	0	0	156	0	0	NA	NA	NA
evm.model.FRAGSCAFF_SCAFFOLD_10.184	chr05	16701304	16702760	447	0	0	mRNA	0.094405	28	0	0	411	0	0	8	0	0	NA	NA	NA
evm.model.FRAGSCAFF_SCAFFOLD_10.187	chr05	16736760	16738299	864	0	0	mRNA	0	NA	NA	NA	209	0	0	655	0	0	NA	NA	NA
evm.model.FRAGSCAFF_SCAFFOLD_10.189	chr05	16773598	16781261	4211	1	0.000237473	mRNA	0	NA	NA	NA	115	0	0	4096	1	0.000244141	NA	NA	NA
evm.model.FRAGSCAFF_SCAFFOLD_10.19	chr05	14531192	14532758	743	0	0	mRNA	0.05404	NA	NA	NA	123	0	0	533	0	0	87	0	0
evm.model.FRAGSCAFF_SCAFFOLD_10.192	chr05	16808882	16809833	491	7	0.0142566	mRNA	0.27963	NA	NA	NA	184	0	0	307	7	0.0228013	NA	NA	NA
evm.model.FRAGSCAFF_SCAFFOLD_10.193	chr05	16874811	16875253	263	0	0	mRNA	0	NA	NA	NA	212	0	0	51	0	0	NA	NA	NA
evm.model.FRAGSCAFF_SCAFFOLD_10.194	chr05	16886281	16909335	13328	21	0.00157563	mRNA	0.19659	NA	NA	NA	1906	2	0.00104932	11183	19	0.00169901	239	0	0
evm.model.FRAGSCAFF_SCAFFOLD_10.197	chr05	16945828	16951038	2851	3	0.00105226	mRNA	0.312571	NA	NA	NA	2459	1	0.000406669	392	2	0.00510204	NA	NA	NA
evm.model.FRAGSCAFF_SCAFFOLD_10.199	chr05	17005530	17006401	444	0	0	mRNA	0.421421	NA	NA	NA	181	0	0	150	0	0	113	0	0
evm.model.FRAGSCAFF_SCAFFOLD_10.20	chr05	14555091	14556176	296	0	0	mRNA	0.154805	3	0	0	293	0	0	NA	NA	NA	NA	NA	NA
evm.model.FRAGSCAFF_SCAFFOLD_10.200	chr05	17022479	17023714	457	0	0	mRNA	0	NA	NA	NA	457	0	0	NA	NA	NA	NA	NA	NA
evm.model.FRAGSCAFF_SCAFFOLD_10.201	chr05	17057927	17059492	847	0	0	mRNA	9.876257	119	0	0	265	0	0	237	0	0	226	0	0
evm.model.FRAGSCAFF_SCAFFOLD_10.202	chr05	17064218	17064923	250	2	0.008	mRNA	0.116264	NA	NA	NA	239	2	0.0083682	11	0	0	NA	NA	NA
evm.model.FRAGSCAFF_SCAFFOLD_10.204	chr05	17091613	17092484	443	0	0	mRNA	0.223474	NA	NA	NA	240	0	0	119	0	0	84	0	0
evm.model.FRAGSCAFF_SCAFFOLD_10.207	chr05	17146567	17148131	849	0	0	mRNA	7.139919	119	0	0	266	0	0	238	0	0	226	0	0
evm.model.FRAGSCAFF_SCAFFOLD_10.208	chr05	17151886	17152884	339	0	0	mRNA	0.070178	NA	NA	NA	339	0	0	NA	NA	NA	NA	NA	NA
evm.model.FRAGSCAFF_SCAFFOLD_10.209	chr05	17163270	17164639	474	2	0.00421941	mRNA	6.573252	NA	NA	NA	213	0	0	261	2	0.00766284	NA	NA	NA
evm.model.FRAGSCAFF_SCAFFOLD_10.21	chr05	14571538	14572426	276	0	0	mRNA	0	NA	NA	NA	260	0	0	16	0	0	NA	NA	NA
evm.model.FRAGSCAFF_SCAFFOLD_10.210	chr05	17183465	17190007	3403	9	0.00264473	mRNA	0	NA	NA	NA	654	7	0.0107034	2749	2	0.000727537	NA	NA	NA
evm.model.FRAGSCAFF_SCAFFOLD_10.211	chr05	17206002	17208317	819	17	0.020757	mRNA	0	NA	NA	NA	819	17	0.020757	NA	NA	NA	NA	NA	NA
evm.model.FRAGSCAFF_SCAFFOLD_10.212	chr05	17213677	17216870	1803	2	0.00110926	mRNA	1.076257	NA	NA	NA	1652	2	0.00121065	NA	NA	NA	151	0	0
evm.model.FRAGSCAFF_SCAFFOLD_10.215	chr05	17272852	17274160	622	1	0.00160772	mRNA	0	NA	NA	NA	482	1	0.00207469	140	0	0	NA	NA	NA
evm.model.FRAGSCAFF_SCAFFOLD_10.216	chr05	17290018	17291755	854	0	0	mRNA	1.407417	101	0	0	681	0	0	52	0	0	20	0	0
evm.model.FRAGSCAFF_SCAFFOLD_10.217	chr05	17303711	17308612	2910	5	0.00171821	mRNA	6.031289	46	0	0	856	1	0.00116822	1650	4	0.00242424	358	0	0
evm.model.FRAGSCAFF_SCAFFOLD_10.218	chr05	17314914	17316480	811	0	0	mRNA	2.506304	53	0	0	364	0	0	299	0	0	95	0	0
evm.model.FRAGSCAFF_SCAFFOLD_10.219.1	chr05	17317397	17319583	1212	0	0	mRNA	11.697769	43	0	0	170	0	0	77	0	0	922	0	0
evm.model.FRAGSCAFF_SCAFFOLD_10.22	chr05	14584392	14585897	737	0	0	mRNA	40.718498	190	0	0	135	0	0	NA	NA	NA	412	0	0
evm.model.FRAGSCAFF_SCAFFOLD_10.220	chr05	17376508	17379020	1359	0	0	mRNA	4.137756	18	0	0	209	0	0	875	0	0	257	0	0
evm.model.FRAGSCAFF_SCAFFOLD_10.221	chr05	17380601	17382819	676	7	0.010355	mRNA	0.824848	NA	NA	NA	561	7	0.0124777	24	0	0	91	0	0
evm.model.FRAGSCAFF_SCAFFOLD_10.222	chr05	17385405	17388206	1551	1	0.000644745	mRNA	0.893841	39	0	0	695	1	0.00143885	693	0	0	124	0	0
evm.model.FRAGSCAFF_SCAFFOLD_10.224	chr05	17414514	17417469	1757	3	0.00170746	mRNA	0.213792	0	0	NA	600	0	0	1157	3	0.00259291	NA	NA	NA
evm.model.FRAGSCAFF_SCAFFOLD_10.226	chr05	17423376	17434172	6531	13	0.00199051	mRNA	0.748963	68	0	0	912	1	0.00109649	5349	12	0.00224341	202	0	0
evm.model.FRAGSCAFF_SCAFFOLD_10.227	chr05	17440525	17440881	164	0	0	mRNA	2.207654	NA	NA	NA	164	0	0	NA	NA	NA	NA	NA	NA
evm.model.FRAGSCAFF_SCAFFOLD_10.228	chr05	17447061	17448330	559	1	0.00178891	mRNA	0	NA	NA	NA	419	1	0.00238663	140	0	0	NA	NA	NA
evm.model.FRAGSCAFF_SCAFFOLD_10.23	chr05	14590996	14591612	238	0	0	mRNA	0	NA	NA	NA	131	0	0	107	0	0	NA	NA	NA
evm.model.FRAGSCAFF_SCAFFOLD_10.231	chr05	17481019	17482142	699	1	0.00143062	mRNA	0	NA	NA	NA	99	1	0.010101	600	0	0	NA	NA	NA
evm.model.FRAGSCAFF_SCAFFOLD_10.233	chr05	17510137	17511569	575	0	0	mRNA	0.523408	156	0	0	419	0	0	NA	NA	NA	NA	NA	NA
evm.model.FRAGSCAFF_SCAFFOLD_10.24	chr05	14594520	14595700	647	0	0	mRNA	0.710742	NA	NA	NA	471	0	0	176	0	0	NA	NA	NA
evm.model.FRAGSCAFF_SCAFFOLD_10.240	chr05	17648923	17650985	1172	3	0.00255973	mRNA	0	NA	NA	NA	927	3	0.00323625	245	0	0	NA	NA	NA
evm.model.FRAGSCAFF_SCAFFOLD_10.241	chr05	17657539	17659648	1162	2	0.00172117	mRNA	0.419213	14	0	0	1148	2	0.00174216	NA	NA	NA	NA	NA	NA
evm.model.FRAGSCAFF_SCAFFOLD_10.242	chr05	17659844	17660286	256	0	0	mRNA	1.15683	NA	NA	NA	187	0	0	69	0	0	NA	NA	NA
evm.model.FRAGSCAFF_SCAFFOLD_10.246	chr05	17720711	17730301	4456	46	0.0103232	mRNA	2.216985	10	0	0	536	1	0.00186567	3727	45	0.0120741	183	0	0
evm.model.FRAGSCAFF_SCAFFOLD_10.247	chr05	17731736	17732717	447	1	0.00223714	mRNA	27.215569	70	1	0.0142857	84	0	0	126	0	0	167	0	0
evm.model.FRAGSCAFF_SCAFFOLD_10.248	chr05	17734924	17738834	2290	0	0	mRNA	18.583763	117	0	0	1162	0	0	811	0	0	200	0	0
evm.model.FRAGSCAFF_SCAFFOLD_10.249	chr05	17754916	17756534	742	1	0.00134771	mRNA	17.595104	107	1	0.00934579	171	0	0	77	0	0	387	0	0
evm.model.FRAGSCAFF_SCAFFOLD_10.25	chr05	14595734	14597658	1145	0	0	mRNA	0.936296	NA	NA	NA	665	0	0	480	0	0	NA	NA	NA
evm.model.FRAGSCAFF_SCAFFOLD_10.250	chr05	17761950	17762906	394	0	0	mRNA	1.361257	35	0	0	278	0	0	34	0	0	47	0	0
evm.model.FRAGSCAFF_SCAFFOLD_10.254	chr05	17807357	17810435	1660	1	0.00060241	mRNA	2.247511	534	0	0	641	0	0	415	1	0.00240964	70	0	0
evm.model.FRAGSCAFF_SCAFFOLD_10.255	chr05	17818235	17819726	823	0	0	mRNA	1.455131	NA	NA	NA	629	0	0	194	0	0	NA	NA	NA
evm.model.FRAGSCAFF_SCAFFOLD_10.257	chr05	17880262	17883388	1846	0	0	mRNA	6.129503	111	0	0	1204	0	0	339	0	0	192	0	0
evm.model.FRAGSCAFF_SCAFFOLD_10.26	chr05	14597681	14598289	339	1	0.00294985	mRNA	1.103308	NA	NA	NA	339	1	0.00294985	NA	NA	NA	NA	NA	NA
evm.model.FRAGSCAFF_SCAFFOLD_10.266	chr05	17925777	17927736	1164	1	0.000859107	mRNA	6.838077	NA	NA	NA	976	0	0	NA	NA	NA	188	1	0.00531915
evm.model.FRAGSCAFF_SCAFFOLD_10.27	chr05	14598450	14599289	435	0	0	mRNA	3.442669	NA	NA	NA	435	0	0	NA	NA	NA	NA	NA	NA
evm.model.FRAGSCAFF_SCAFFOLD_10.277	chr05	18039290	18041875	1169	6	0.00513259	mRNA	1.042095	NA	NA	NA	175	1	0.00571429	994	5	0.00503018	NA	NA	NA
evm.model.FRAGSCAFF_SCAFFOLD_10.28	chr05	14603588	14604355	388	0	0	mRNA	3.821372	102	0	0	144	0	0	NA	NA	NA	142	0	0
evm.model.FRAGSCAFF_SCAFFOLD_10.281	chr05	18062433	18063956	526	3	0.00570342	mRNA	8.872157	60	0	0	316	3	0.00949367	NA	NA	NA	150	0	0
evm.model.FRAGSCAFF_SCAFFOLD_10.284	chr05	18098446	18099078	355	0	0	mRNA	0.283211	NA	NA	NA	281	0	0	74	0	0	NA	NA	NA
evm.model.FRAGSCAFF_SCAFFOLD_10.285	chr05	18099128	18100040	472	3	0.00635593	mRNA	0.274959	130	2	0.0153846	228	1	0.00438596	114	0	0	NA	NA	NA
evm.model.FRAGSCAFF_SCAFFOLD_10.286	chr05	18100809	18109237	4118	20	0.00485673	mRNA	0.669255	NA	NA	NA	1177	4	0.00339847	2941	16	0.00544033	NA	NA	NA
evm.model.FRAGSCAFF_SCAFFOLD_10.287	chr05	18109244	18109685	235	0	0	mRNA	3.433006	63	0	0	172	0	0	NA	NA	NA	NA	NA	NA
evm.model.FRAGSCAFF_SCAFFOLD_10.288	chr05	18115484	18115783	88	0	0	mRNA	4.024605	NA	NA	NA	88	0	0	NA	NA	NA	NA	NA	NA
evm.model.FRAGSCAFF_SCAFFOLD_10.289	chr05	18117679	18118032	164	0	0	mRNA	0	NA	NA	NA	107	0	0	57	0	0	NA	NA	NA
evm.model.FRAGSCAFF_SCAFFOLD_10.29	chr05	14616552	14619685	1191	3	0.00251889	mRNA	2.150654	NA	NA	NA	382	2	0.0052356	758	1	0.00131926	51	0	0
evm.model.FRAGSCAFF_SCAFFOLD_10.290	chr05	18126310	18152661	15420	61	0.0039559	mRNA	0.232829	NA	NA	NA	1234	0	0	14186	61	0.00430001	NA	NA	NA
evm.model.FRAGSCAFF_SCAFFOLD_10.291	chr05	18204762	18205506	358	0	0	mRNA	0	NA	NA	NA	148	0	0	210	0	0	NA	NA	NA
evm.model.FRAGSCAFF_SCAFFOLD_10.292	chr05	18208713	18210026	380	7	0.0184211	mRNA	0	NA	NA	NA	380	7	0.0184211	NA	NA	NA	NA	NA	NA
evm.model.FRAGSCAFF_SCAFFOLD_10.293	chr05	18231394	18234104	1384	2	0.00144509	mRNA	25.372507	36	0	0	568	2	0.00352113	780	0	0	NA	NA	NA
evm.model.FRAGSCAFF_SCAFFOLD_10.294	chr05	18234587	18237260	1474	3	0.00203528	mRNA	7.689936	61	0	0	470	2	0.00425532	758	1	0.00131926	185	0	0
evm.model.FRAGSCAFF_SCAFFOLD_10.295	chr05	18250387	18251292	500	0	0	mRNA	17.788656	NA	NA	NA	161	0	0	339	0	0	NA	NA	NA
evm.model.FRAGSCAFF_SCAFFOLD_10.296	chr05	18251664	18256495	2912	4	0.00137363	mRNA	1.049216	76	0	0	1494	0	0	1306	4	0.00306279	36	0	0
evm.model.FRAGSCAFF_SCAFFOLD_10.297	chr05	18258248	18262285	2338	4	0.00171086	mRNA	12.253639	42	1	0.0238095	417	1	0.00239808	1436	1	0.000696379	443	1	0.00225734
evm.model.FRAGSCAFF_SCAFFOLD_10.298	chr05	18263928	18273547	5823	10	0.00171733	mRNA	2.203088	89	1	0.011236	1308	1	0.000764526	4145	7	0.00168878	281	1	0.00355872
evm.model.FRAGSCAFF_SCAFFOLD_10.299	chr05	18277597	18279830	930	4	0.00430108	mRNA	98.994499	NA	NA	NA	168	1	0.00595238	762	3	0.00393701	NA	NA	NA
evm.model.FRAGSCAFF_SCAFFOLD_10.3	chr05	14371520	14386374	7661	34	0.00443806	mRNA	0	NA	NA	NA	296	0	0	7365	34	0.00461643	NA	NA	NA
evm.model.FRAGSCAFF_SCAFFOLD_10.300	chr05	18323258	18325583	1134	2	0.00176367	mRNA	53.973587	74	0	0	188	0	0	636	2	0.00314465	236	0	0
evm.model.FRAGSCAFF_SCAFFOLD_10.301	chr05	18332067	18338182	3526	7	0.00198525	mRNA	11.629263	151	1	0.00662252	701	2	0.00285307	2418	4	0.00165426	256	0	0
evm.model.FRAGSCAFF_SCAFFOLD_10.302	chr05	18352035	18355470	1998	2	0.001001	mRNA	19.910151	69	1	0.0144928	290	1	0.00344828	1424	0	0	215	0	0
evm.model.FRAGSCAFF_SCAFFOLD_10.303	chr05	18372897	18373412	208	0	0	mRNA	0	NA	NA	NA	172	0	0	36	0	0	NA	NA	NA
evm.model.FRAGSCAFF_SCAFFOLD_10.304	chr05	18392538	18395815	1842	0	0	mRNA	6.107269	32	0	0	446	0	0	1232	0	0	132	0	0
evm.model.FRAGSCAFF_SCAFFOLD_10.305	chr05	18396721	18413032	8710	71	0.00815155	mRNA	3.328733	22	0	0	896	4	0.00446429	7646	67	0.00876275	146	0	0
evm.model.FRAGSCAFF_SCAFFOLD_10.306	chr05	18414216	18417687	1709	7	0.00409596	mRNA	5.428555	NA	NA	NA	780	4	0.00512821	756	3	0.00396825	173	0	0
evm.model.FRAGSCAFF_SCAFFOLD_10.308	chr05	18473055	18473354	181	0	0	mRNA	0	NA	NA	NA	181	0	0	NA	NA	NA	NA	NA	NA
evm.model.FRAGSCAFF_SCAFFOLD_10.309	chr05	18473563	18474001	265	0	0	mRNA	0	NA	NA	NA	233	0	0	32	0	0	NA	NA	NA
evm.model.FRAGSCAFF_SCAFFOLD_10.30_evm.model.FRAGSCAFF_SCAFFOLD_10.32	chr05	14627293	14631878	2122	0	0	mRNA	4.961939	39	0	0	444	0	0	1639	0	0	NA	NA	NA
evm.model.FRAGSCAFF_SCAFFOLD_10.31	chr05	14629750	14630064	204	0	0	mRNA	0.572463	NA	NA	NA	204	0	0	NA	NA	NA	NA	NA	NA
evm.model.FRAGSCAFF_SCAFFOLD_10.310	chr05	18515058	18515695	212	0	0	mRNA	0	NA	NA	NA	167	0	0	45	0	0	NA	NA	NA
evm.model.FRAGSCAFF_SCAFFOLD_10.311	chr05	18536169	18541866	3026	18	0.00594845	mRNA	2.423603	31	0	0	376	3	0.00797872	2487	15	0.00603136	132	0	0
evm.model.FRAGSCAFF_SCAFFOLD_10.312	chr05	18552729	18554731	1149	3	0.00261097	mRNA	0.718794	NA	NA	NA	305	2	0.00655738	844	1	0.00118483	NA	NA	NA
evm.model.FRAGSCAFF_SCAFFOLD_10.314	chr05	18563519	18569288	3554	10	0.00281373	mRNA	0	NA	NA	NA	203	0	0	3351	10	0.00298418	NA	NA	NA
evm.model.FRAGSCAFF_SCAFFOLD_10.315	chr05	18577134	18582835	3034	31	0.0102175	mRNA	5.10563	31	1	0.0322581	375	4	0.0106667	2503	26	0.0103875	125	0	0
evm.model.FRAGSCAFF_SCAFFOLD_10.316	chr05	18590065	18591903	828	0	0	mRNA	0	NA	NA	NA	177	0	0	651	0	0	NA	NA	NA
evm.model.FRAGSCAFF_SCAFFOLD_10.319	chr05	18644083	18644456	150	1	0.00666667	mRNA	0	NA	NA	NA	139	1	0.00719424	NA	NA	NA	11	0	0
evm.model.FRAGSCAFF_SCAFFOLD_10.320	chr05	18649766	18652488	1170	7	0.00598291	mRNA	0	NA	NA	NA	354	4	0.0112994	816	3	0.00367647	NA	NA	NA
evm.model.FRAGSCAFF_SCAFFOLD_10.321	chr05	18660615	18664124	1749	8	0.00457404	mRNA	1.562149	NA	NA	NA	816	7	0.00857843	769	1	0.00130039	164	0	0
evm.model.FRAGSCAFF_SCAFFOLD_10.323	chr05	18666628	18670059	1838	0	0	mRNA	256.335022	26	0	0	308	0	0	1252	0	0	252	0	0
evm.model.FRAGSCAFF_SCAFFOLD_10.327	chr05	18690626	18691679	481	0	0	mRNA	0.459626	18	0	0	165	0	0	209	0	0	89	0	0
evm.model.FRAGSCAFF_SCAFFOLD_10.328	chr05	18703110	18704163	481	0	0	mRNA	0.408984	18	0	0	165	0	0	210	0	0	88	0	0
evm.model.FRAGSCAFF_SCAFFOLD_10.329	chr05	18763905	18767534	2029	0	0	mRNA	0	NA	NA	NA	1247	0	0	782	0	0	NA	NA	NA
evm.model.FRAGSCAFF_SCAFFOLD_10.33	chr05	14631998	14632337	164	0	0	mRNA	0.425938	NA	NA	NA	164	0	0	NA	NA	NA	NA	NA	NA
evm.model.FRAGSCAFF_SCAFFOLD_10.331	chr05	18770524	18771153	369	0	0	mRNA	0	NA	NA	NA	369	0	0	NA	NA	NA	NA	NA	NA
evm.model.FRAGSCAFF_SCAFFOLD_10.332	chr05	18807499	18808333	368	0	0	mRNA	9.136131	NA	NA	NA	195	0	0	173	0	0	NA	NA	NA
evm.model.FRAGSCAFF_SCAFFOLD_10.333	chr05	18815116	18815591	296	2	0.00675676	mRNA	0	NA	NA	NA	202	2	0.00990099	94	0	0	NA	NA	NA
evm.model.FRAGSCAFF_SCAFFOLD_10.335	chr05	18835318	18838828	2027	1	0.00049334	mRNA	0.444644	NA	NA	NA	701	1	0.00142653	1326	0	0	NA	NA	NA
evm.model.FRAGSCAFF_SCAFFOLD_10.336	chr05	18841414	18842773	522	0	0	mRNA	0.58182	NA	NA	NA	259	0	0	229	0	0	34	0	0
evm.model.FRAGSCAFF_SCAFFOLD_10.34	chr05	14638068	14642934	2782	0	0	mRNA	8.019694	85	0	0	528	0	0	1938	0	0	231	0	0
evm.model.FRAGSCAFF_SCAFFOLD_10.345	chr05	18924515	18926420	1133	0	0	mRNA	0	NA	NA	NA	275	0	0	858	0	0	NA	NA	NA
evm.model.FRAGSCAFF_SCAFFOLD_10.346	chr05	18926464	18945506	11252	0	0	mRNA	0	NA	NA	NA	272	0	0	10980	0	0	NA	NA	NA
evm.model.FRAGSCAFF_SCAFFOLD_10.347	chr05	18953304	18954266	317	2	0.00630915	mRNA	0.19486	NA	NA	NA	317	2	0.00630915	NA	NA	NA	NA	NA	NA
evm.model.FRAGSCAFF_SCAFFOLD_10.348	chr05	18954349	18962630	4604	10	0.00217202	mRNA	2.51277	163	0	0	2094	3	0.00143266	2059	6	0.00291404	288	1	0.00347222
evm.model.FRAGSCAFF_SCAFFOLD_10.349	chr05	18965332	18970803	3118	2	0.000641437	mRNA	0.864422	NA	NA	NA	953	0	0	2080	2	0.000961538	85	0	0
evm.model.FRAGSCAFF_SCAFFOLD_10.35	chr05	14643660	14645808	1116	0	0	mRNA	0.117735	35	0	0	144	0	0	937	0	0	NA	NA	NA
evm.model.FRAGSCAFF_SCAFFOLD_10.350	chr05	18974156	18975597	335	2	0.00597015	mRNA	0.500098	NA	NA	NA	199	0	0	136	2	0.0147059	NA	NA	NA
evm.model.FRAGSCAFF_SCAFFOLD_10.351	chr05	18978452	18981337	1481	1	0.000675219	mRNA	27.211189	18	0	0	455	0	0	761	1	0.00131406	247	0	0
evm.model.FRAGSCAFF_SCAFFOLD_10.352	chr05	18981930	18984986	1901	3	0.00157812	mRNA	20.772861	NA	NA	NA	515	0	0	1386	3	0.0021645	NA	NA	NA
evm.model.FRAGSCAFF_SCAFFOLD_10.353	chr05	18985953	18986219	72	0	0	mRNA	5.972066	NA	NA	NA	72	0	0	NA	NA	NA	NA	NA	NA
evm.model.FRAGSCAFF_SCAFFOLD_10.354	chr05	18992964	18999111	3704	3	0.000809935	mRNA	50.21014	38	0	0	1008	1	0.000992063	2404	2	0.000831947	254	0	0
evm.model.FRAGSCAFF_SCAFFOLD_10.356	chr05	19049665	19051209	807	0	0	mRNA	0.093713	NA	NA	NA	338	0	0	469	0	0	NA	NA	NA
evm.model.FRAGSCAFF_SCAFFOLD_10.36	chr05	14690661	14693386	726	7	0.00964187	mRNA	2.148396	17	0	0	486	7	0.0144033	78	0	0	145	0	0
evm.model.FRAGSCAFF_SCAFFOLD_10.361	chr05	19077009	19078345	388	7	0.0180412	mRNA	0.154937	NA	NA	NA	318	7	0.0220126	70	0	0	NA	NA	NA
evm.model.FRAGSCAFF_SCAFFOLD_10.363	chr05	19108698	19115052	3858	9	0.00233281	mRNA	9.50577	54	0	0	513	6	0.0116959	2183	1	0.000458085	1108	2	0.00180505
evm.model.FRAGSCAFF_SCAFFOLD_10.364	chr05	19120669	19123746	1825	3	0.00164384	mRNA	3.756482	NA	NA	NA	291	1	0.00343643	1286	2	0.00155521	248	0	0
evm.model.FRAGSCAFF_SCAFFOLD_10.365	chr05	19170312	19179913	5530	5	0.000904159	mRNA	9.843213	NA	NA	NA	1133	1	0.000882613	4397	4	0.000909711	NA	NA	NA
evm.model.FRAGSCAFF_SCAFFOLD_10.366	chr05	19186127	19191260	2985	1	0.000335008	mRNA	59.668991	78	0	0	895	0	0	1838	1	0.00054407	174	0	0
evm.model.FRAGSCAFF_SCAFFOLD_10.367	chr05	19191403	19195324	2266	5	0.00220653	mRNA	31.975397	62	0	0	388	2	0.00515464	1551	3	0.00193424	265	0	0
evm.model.FRAGSCAFF_SCAFFOLD_10.368	chr05	19200664	19213059	6232	39	0.00625802	mRNA	11.948462	33	0	0	811	0	0	5161	39	0.00755668	227	0	0
evm.model.FRAGSCAFF_SCAFFOLD_10.369	chr05	19213457	19216797	1962	1	0.000509684	mRNA	58.770702	NA	NA	NA	395	1	0.00253165	1567	0	0	NA	NA	NA
evm.model.FRAGSCAFF_SCAFFOLD_10.370	chr05	19231210	19233503	982	0	0	mRNA	1.961991	NA	NA	NA	333	0	0	355	0	0	294	0	0
evm.model.FRAGSCAFF_SCAFFOLD_10.371	chr05	19233525	19236419	1498	2	0.00133511	mRNA	11.948632	17	0	0	643	1	0.00155521	650	1	0.00153846	188	0	0
evm.model.FRAGSCAFF_SCAFFOLD_10.372	chr05	19244874	19258590	7955	18	0.00226273	mRNA	17.123508	23	0	0	1452	4	0.00275482	6118	14	0.00228833	362	0	0
evm.model.FRAGSCAFF_SCAFFOLD_10.373	chr05	19273979	19276271	1203	8	0.00665004	mRNA	35.113842	NA	NA	NA	209	1	0.00478469	994	7	0.00704225	NA	NA	NA
evm.model.FRAGSCAFF_SCAFFOLD_10.374	chr05	19276348	19276977	376	0	0	mRNA	38.566231	NA	NA	NA	173	0	0	203	0	0	NA	NA	NA
evm.model.FRAGSCAFF_SCAFFOLD_10.375	chr05	19277096	19279141	1322	1	0.00075643	mRNA	53.554043	NA	NA	NA	253	1	0.00395257	1069	0	0	NA	NA	NA
evm.model.FRAGSCAFF_SCAFFOLD_10.376	chr05	19285059	19299438	8114	17	0.00209514	mRNA	0.099296	NA	NA	NA	966	2	0.00207039	7148	15	0.00209849	NA	NA	NA
evm.model.FRAGSCAFF_SCAFFOLD_10.38	chr05	14720406	14727384	4126	13	0.00315075	mRNA	3.315296	NA	NA	NA	429	1	0.002331	3697	12	0.00324588	NA	NA	NA
evm.model.FRAGSCAFF_SCAFFOLD_10.381	chr05	19369661	19370894	344	1	0.00290698	mRNA	4.733521	21	0	0	190	1	0.00526316	NA	NA	NA	133	0	0
evm.model.FRAGSCAFF_SCAFFOLD_10.387	chr05	19429728	19434376	2495	13	0.00521042	mRNA	0.061001	NA	NA	NA	452	1	0.00221239	2043	12	0.00587372	NA	NA	NA
evm.model.FRAGSCAFF_SCAFFOLD_10.389	chr05	19446422	19449728	1989	0	0	mRNA	0.030037	NA	NA	NA	768	0	0	1221	0	0	NA	NA	NA
evm.model.FRAGSCAFF_SCAFFOLD_10.39	chr05	14729626	14732817	1774	4	0.00225479	mRNA	45.16309	NA	NA	NA	200	1	0.005	1574	3	0.00190597	NA	NA	NA
evm.model.FRAGSCAFF_SCAFFOLD_10.392	chr05	19468090	19472958	2884	8	0.00277393	mRNA	0.075281	NA	NA	NA	842	1	0.00118765	2042	7	0.00342801	NA	NA	NA
evm.model.FRAGSCAFF_SCAFFOLD_10.395	chr05	19506964	19507521	270	0	0	mRNA	0	NA	NA	NA	270	0	0	NA	NA	NA	NA	NA	NA
evm.model.FRAGSCAFF_SCAFFOLD_10.396	chr05	19526494	19533012	3997	5	0.00125094	mRNA	12.46409	NA	NA	NA	741	2	0.00269906	3076	3	0.000975293	180	0	0
evm.model.FRAGSCAFF_SCAFFOLD_10.399	chr05	19609238	19616134	4086	12	0.00293686	mRNA	1.359061	117	0	0	200	5	0.025	3538	4	0.00113058	231	3	0.012987
evm.model.FRAGSCAFF_SCAFFOLD_10.4	chr05	14388364	14391265	1322	5	0.00378215	mRNA	0	NA	NA	NA	478	5	0.0104603	844	0	0	NA	NA	NA
evm.model.FRAGSCAFF_SCAFFOLD_10.40	chr05	14772963	14775417	1349	0	0	mRNA	0.212117	NA	NA	NA	1071	0	0	278	0	0	NA	NA	NA
evm.model.FRAGSCAFF_SCAFFOLD_10.400	chr05	19618646	19623436	2553	2	0.000783392	mRNA	0	NA	NA	NA	815	2	0.00245399	1738	0	0	NA	NA	NA
evm.model.FRAGSCAFF_SCAFFOLD_10.403	chr05	19716831	19718226	768	1	0.00130208	mRNA	0	NA	NA	NA	571	1	0.00175131	197	0	0	NA	NA	NA
evm.model.FRAGSCAFF_SCAFFOLD_10.406	chr05	19743366	19745374	964	2	0.00207469	mRNA	0	NA	NA	NA	377	2	0.00530504	587	0	0	NA	NA	NA
evm.model.FRAGSCAFF_SCAFFOLD_10.407	chr05	19762204	19763656	538	2	0.00371747	mRNA	7.408717	98	0	0	288	1	0.00347222	56	0	0	96	1	0.0104167
evm.model.FRAGSCAFF_SCAFFOLD_10.408	chr05	19790673	19793000	848	3	0.00353774	mRNA	11.265843	NA	NA	NA	258	3	0.0116279	590	0	0	NA	NA	NA
evm.model.FRAGSCAFF_SCAFFOLD_10.409	chr05	19793100	19797239	1640	9	0.0054878	mRNA	54.724709	NA	NA	NA	617	6	0.00972447	1023	3	0.00293255	NA	NA	NA
evm.model.FRAGSCAFF_SCAFFOLD_10.410	chr05	19801531	19802200	309	0	0	mRNA	0	NA	NA	NA	265	0	0	44	0	0	NA	NA	NA
evm.model.FRAGSCAFF_SCAFFOLD_10.411	chr05	19802419	19805665	1767	3	0.00169779	mRNA	7.825296	105	1	0.00952381	346	0	0	1090	2	0.00183486	226	0	0
evm.model.FRAGSCAFF_SCAFFOLD_10.414	chr05	19829274	19831721	1455	1	0.000687285	mRNA	1.050452	37	0	0	510	0	0	617	1	0.00162075	291	0	0
evm.model.FRAGSCAFF_SCAFFOLD_10.415	chr05	19845560	19850026	2703	4	0.00147984	mRNA	11.070074	42	0	0	325	2	0.00615385	2186	2	0.000914913	150	0	0
evm.model.FRAGSCAFF_SCAFFOLD_10.416	chr05	19854072	19855061	450	0	0	mRNA	117.691261	31	0	0	162	0	0	NA	NA	NA	257	0	0
evm.model.FRAGSCAFF_SCAFFOLD_10.417	chr05	19900788	19905442	2557	1	0.000391083	mRNA	11.999577	85	0	0	1009	0	0	1294	0	0	169	1	0.00591716
evm.model.FRAGSCAFF_SCAFFOLD_10.418	chr05	19923056	19924138	278	3	0.0107914	mRNA	9.441908	20	0	0	199	3	0.0150754	NA	NA	NA	59	0	0
evm.model.FRAGSCAFF_SCAFFOLD_10.419	chr05	19932027	19933770	633	2	0.00315956	mRNA	2.496765	67	0	0	347	1	0.00288184	60	1	0.0166667	159	0	0
evm.model.FRAGSCAFF_SCAFFOLD_10.420	chr05	19939880	19941441	533	0	0	mRNA	0	NA	NA	NA	415	0	0	118	0	0	NA	NA	NA
evm.model.FRAGSCAFF_SCAFFOLD_10.422	chr05	19950503	19951783	437	2	0.00457666	mRNA	0.680214	NA	NA	NA	214	0	0	NA	NA	NA	223	2	0.00896861
evm.model.FRAGSCAFF_SCAFFOLD_10.423	chr05	19954515	19971039	9572	30	0.00313414	mRNA	7.628825	NA	NA	NA	1089	3	0.00275482	7781	27	0.00346999	702	0	0
evm.model.FRAGSCAFF_SCAFFOLD_10.424	chr05	19972669	19975409	1479	2	0.00135227	mRNA	217.75351	77	0	0	130	1	0.00769231	48	0	0	1224	1	0.000816993
evm.model.FRAGSCAFF_SCAFFOLD_10.425	chr05	20006126	20014108	4640	4	0.000862069	mRNA	8.160398	49	0	0	1609	1	0.000621504	1921	2	0.00104112	1061	1	0.000942507
evm.model.FRAGSCAFF_SCAFFOLD_10.426	chr05	20014835	20017976	1722	0	0	mRNA	0.884044	218	0	0	266	0	0	998	0	0	240	0	0
evm.model.FRAGSCAFF_SCAFFOLD_10.427	chr05	20032100	20043276	5241	49	0.00934936	mRNA	0.479282	NA	NA	NA	572	0	0	4574	49	0.0107127	95	0	0
evm.model.FRAGSCAFF_SCAFFOLD_10.43	chr05	14810728	14814620	2015	12	0.00595533	mRNA	27.200607	7	0	0	700	10	0.0142857	1138	2	0.00175747	170	0	0
evm.model.FRAGSCAFF_SCAFFOLD_10.431	chr05	20084348	20084689	137	0	0	mRNA	0	NA	NA	NA	137	0	0	NA	NA	NA	NA	NA	NA
evm.model.FRAGSCAFF_SCAFFOLD_10.433	chr05	20128914	20131607	1546	1	0.000646831	mRNA	0	NA	NA	NA	255	1	0.00392157	1291	0	0	NA	NA	NA
evm.model.FRAGSCAFF_SCAFFOLD_10.435	chr05	20160432	20163866	1932	0	0	mRNA	5.849856	NA	NA	NA	270	0	0	1662	0	0	NA	NA	NA
evm.model.FRAGSCAFF_SCAFFOLD_10.437	chr05	20208142	20209568	478	2	0.0041841	mRNA	0	NA	NA	NA	428	2	0.0046729	50	0	0	NA	NA	NA
evm.model.FRAGSCAFF_SCAFFOLD_10.439	chr05	20275755	20278339	1529	0	0	mRNA	5.877574	55	0	0	106	0	0	705	0	0	663	0	0
evm.model.FRAGSCAFF_SCAFFOLD_10.44	chr05	14815343	14827092	7045	14	0.00198722	mRNA	9.051133	4	0	0	1747	8	0.00457928	5098	6	0.00117693	196	0	0
evm.model.FRAGSCAFF_SCAFFOLD_10.440	chr05	20300991	20302700	857	1	0.00116686	mRNA	114.46312	90	0	0	164	0	0	438	0	0	165	1	0.00606061
evm.model.FRAGSCAFF_SCAFFOLD_10.441	chr05	20321097	20325276	2510	0	0	mRNA	1.058165	NA	NA	NA	848	0	0	1540	0	0	122	0	0
evm.model.FRAGSCAFF_SCAFFOLD_10.442	chr05	20326058	20328544	1313	0	0	mRNA	68.226967	36	0	0	200	0	0	719	0	0	358	0	0
evm.model.FRAGSCAFF_SCAFFOLD_10.444	chr05	20336778	20337205	232	0	0	mRNA	0	NA	NA	NA	191	0	0	41	0	0	NA	NA	NA
evm.model.FRAGSCAFF_SCAFFOLD_10.445	chr05	20340170	20347575	3984	0	0	mRNA	3.952005	34	0	0	1528	0	0	2422	0	0	NA	NA	NA
evm.model.FRAGSCAFF_SCAFFOLD_10.446	chr05	20385051	20385559	276	0	0	mRNA	0.731378	NA	NA	NA	202	0	0	74	0	0	NA	NA	NA
evm.model.FRAGSCAFF_SCAFFOLD_10.449	chr05	20418971	20421946	1505	0	0	mRNA	31.559353	28	0	0	304	0	0	930	0	0	243	0	0
evm.model.FRAGSCAFF_SCAFFOLD_10.45	chr05	14834527	14834895	134	0	0	mRNA	17.058149	NA	NA	NA	134	0	0	NA	NA	NA	NA	NA	NA
evm.model.FRAGSCAFF_SCAFFOLD_10.454	chr05	20432845	20433957	349	3	0.00859599	mRNA	0	NA	NA	NA	349	3	0.00859599	NA	NA	NA	NA	NA	NA
evm.model.FRAGSCAFF_SCAFFOLD_10.456	chr05	20448255	20449105	276	1	0.00362319	mRNA	0	NA	NA	NA	264	1	0.00378788	12	0	0	NA	NA	NA
evm.model.FRAGSCAFF_SCAFFOLD_10.46	chr05	14838220	14842886	2730	2	0.000732601	mRNA	10.392453	203	0	0	841	0	0	1530	2	0.00130719	156	0	0
evm.model.FRAGSCAFF_SCAFFOLD_10.47	chr05	14843841	14847140	1727	4	0.00231616	mRNA	28.446888	844	4	0.00473934	671	0	0	NA	NA	NA	212	0	0
evm.model.FRAGSCAFF_SCAFFOLD_10.5	chr05	14397737	14416123	9916	51	0.0051432	mRNA	0	NA	NA	NA	1181	1	0.00084674	8735	50	0.0057241	NA	NA	NA
evm.model.FRAGSCAFF_SCAFFOLD_10.51	chr05	14876503	14883133	3769	7	0.00185726	mRNA	0	NA	NA	NA	1953	3	0.0015361	1816	4	0.00220264	NA	NA	NA
evm.model.FRAGSCAFF_SCAFFOLD_10.52	chr05	14892477	14898124	2794	4	0.00143164	mRNA	19.779469	310	2	0.00645161	1310	2	0.00152672	992	0	0	182	0	0
evm.model.FRAGSCAFF_SCAFFOLD_10.53	chr05	14908943	14910168	712	2	0.00280899	mRNA	0	NA	NA	NA	423	2	0.00472813	289	0	0	NA	NA	NA
evm.model.FRAGSCAFF_SCAFFOLD_10.54	chr05	14910452	14912350	871	1	0.00114811	mRNA	0.039232	NA	NA	NA	871	1	0.00114811	NA	NA	NA	NA	NA	NA
evm.model.FRAGSCAFF_SCAFFOLD_10.55	chr05	14926066	14941658	9569	22	0.00229909	mRNA	0	NA	NA	NA	1384	3	0.00216763	8185	19	0.00232132	NA	NA	NA
evm.model.FRAGSCAFF_SCAFFOLD_10.57	chr05	14967625	14969337	691	1	0.00144718	mRNA	0.057059	NA	NA	NA	594	1	0.0016835	97	0	0	NA	NA	NA
evm.model.FRAGSCAFF_SCAFFOLD_10.58	chr05	14971675	14976358	2596	7	0.00269646	mRNA	29.661194	19	0	0	322	1	0.00310559	1904	4	0.00210084	351	2	0.00569801
evm.model.FRAGSCAFF_SCAFFOLD_10.59	chr05	14981885	14985299	1481	3	0.00202566	mRNA	2.05392	NA	NA	NA	145	1	0.00689655	1336	2	0.00149701	NA	NA	NA
evm.model.FRAGSCAFF_SCAFFOLD_10.60	chr05	15004464	15007358	1357	1	0.00073692	mRNA	7.444801	30	0	0	276	1	0.00362319	896	0	0	155	0	0
evm.model.FRAGSCAFF_SCAFFOLD_10.61	chr05	15007778	15009299	547	1	0.00182815	mRNA	0.947158	17	0	0	210	1	0.0047619	320	0	0	NA	NA	NA
evm.model.FRAGSCAFF_SCAFFOLD_10.62	chr05	15039939	15041936	824	0	0	mRNA	0	NA	NA	NA	440	0	0	384	0	0	NA	NA	NA
evm.model.FRAGSCAFF_SCAFFOLD_10.64	chr05	15084254	15085499	515	0	0	mRNA	0	NA	NA	NA	161	0	0	354	0	0	NA	NA	NA
evm.model.FRAGSCAFF_SCAFFOLD_10.66	chr05	15119354	15122786	1929	0	0	mRNA	1.484676	NA	NA	NA	299	0	0	1630	0	0	NA	NA	NA
evm.model.FRAGSCAFF_SCAFFOLD_10.67	chr05	15125804	15127100	612	5	0.00816993	mRNA	0	NA	NA	NA	125	3	0.024	487	2	0.00410678	NA	NA	NA
evm.model.FRAGSCAFF_SCAFFOLD_10.7	chr05	14418718	14419605	261	0	0	mRNA	0	NA	NA	NA	261	0	0	NA	NA	NA	NA	NA	NA
evm.model.FRAGSCAFF_SCAFFOLD_10.70	chr05	15278571	15279240	331	1	0.00302115	mRNA	0	NA	NA	NA	286	1	0.0034965	45	0	0	NA	NA	NA
evm.model.FRAGSCAFF_SCAFFOLD_10.73	chr05	15300268	15306105	3320	0	0	mRNA	0	NA	NA	NA	2452	0	0	868	0	0	NA	NA	NA
evm.model.FRAGSCAFF_SCAFFOLD_10.74	chr05	15307678	15309404	735	0	0	mRNA	3.493826	24	0	0	586	0	0	NA	NA	NA	125	0	0
evm.model.FRAGSCAFF_SCAFFOLD_10.77	chr05	15338355	15340167	794	4	0.00503778	mRNA	0	NA	NA	NA	202	2	0.00990099	592	2	0.00337838	NA	NA	NA
evm.model.FRAGSCAFF_SCAFFOLD_10.78	chr05	15354495	15357917	1523	0	0	mRNA	3.070042	25	0	0	130	0	0	1311	0	0	57	0	0
evm.model.FRAGSCAFF_SCAFFOLD_10.79	chr05	15362998	15364928	792	0	0	mRNA	48.202446	71	0	0	161	0	0	432	0	0	128	0	0
evm.model.FRAGSCAFF_SCAFFOLD_10.80	chr05	15372540	15375622	1703	1	0.000587199	mRNA	11.368373	NA	NA	NA	473	1	0.00211416	1230	0	0	NA	NA	NA
evm.model.FRAGSCAFF_SCAFFOLD_10.81	chr05	15375631	15380315	2827	1	0.000353732	mRNA	37.238895	NA	NA	NA	866	1	0.00115473	1961	0	0	NA	NA	NA
evm.model.FRAGSCAFF_SCAFFOLD_10.82	chr05	15381590	15382942	372	1	0.00268817	mRNA	0	NA	NA	NA	372	1	0.00268817	NA	NA	NA	NA	NA	NA
evm.model.FRAGSCAFF_SCAFFOLD_10.83	chr05	15398325	15403506	2941	3	0.00102006	mRNA	0.768779	NA	NA	NA	913	1	0.00109529	2028	2	0.000986193	NA	NA	NA
evm.model.FRAGSCAFF_SCAFFOLD_10.84	chr05	15404534	15405300	261	1	0.00383142	mRNA	0.05684	NA	NA	NA	156	1	0.00641026	105	0	0	NA	NA	NA
evm.model.FRAGSCAFF_SCAFFOLD_10.85	chr05	15414525	15417133	1486	0	0	mRNA	6.42221	NA	NA	NA	534	0	0	952	0	0	NA	NA	NA
evm.model.FRAGSCAFF_SCAFFOLD_10.86	chr05	15419829	15422462	1265	0	0	mRNA	0.742297	NA	NA	NA	839	0	0	426	0	0	NA	NA	NA
evm.model.FRAGSCAFF_SCAFFOLD_10.87	chr05	15425896	15433148	4112	8	0.00194553	mRNA	0.039558	NA	NA	NA	1757	0	0	2355	8	0.00339703	NA	NA	NA
evm.model.FRAGSCAFF_SCAFFOLD_10.88	chr05	15448347	15448535	57	0	0	mRNA	9.711576	NA	NA	NA	57	0	0	NA	NA	NA	NA	NA	NA
evm.model.FRAGSCAFF_SCAFFOLD_10.89	chr05	15450470	15460594	5546	0	0	mRNA	0	NA	NA	NA	642	0	0	4904	0	0	NA	NA	NA
evm.model.FRAGSCAFF_SCAFFOLD_10.90	chr05	15460726	15460908	79	0	0	mRNA	0	NA	NA	NA	79	0	0	NA	NA	NA	NA	NA	NA
evm.model.FRAGSCAFF_SCAFFOLD_10.91	chr05	15460933	15461337	181	0	0	mRNA	0	NA	NA	NA	181	0	0	NA	NA	NA	NA	NA	NA
evm.model.FRAGSCAFF_SCAFFOLD_10.93	chr05	15470400	15471231	470	0	0	mRNA	0.079832	NA	NA	NA	411	0	0	59	0	0	NA	NA	NA
evm.model.FRAGSCAFF_SCAFFOLD_10.94	chr05	15471261	15472085	358	0	0	mRNA	0.039741	NA	NA	NA	358	0	0	NA	NA	NA	NA	NA	NA
evm.model.FRAGSCAFF_SCAFFOLD_10.97	chr05	15504096	15504782	280	0	0	mRNA	0.946528	0	0	NA	121	0	0	76	0	0	83	0	0
evm.model.FRAGSCAFF_SCAFFOLD_1.1	chr09	43010446	43021762	6440	1	0.00015528	mRNA	0.078349	NA	NA	NA	495	0	0	5945	1	0.000168209	NA	NA	NA
evm.model.FRAGSCAFF_SCAFFOLD_1.10	chr09	43061330	43064294	1703	0	0	mRNA	76.034439	48	0	0	312	0	0	1178	0	0	165	0	0
evm.model.FRAGSCAFF_SCAFFOLD_1.100	chr09	43679464	43680253	376	0	0	mRNA	0.888497	NA	NA	NA	144	0	0	142	0	0	90	0	0
evm.model.FRAGSCAFF_SCAFFOLD_1.1000	chr09	39530985	39532543	902	1	0.00110865	mRNA	5.336502	NA	NA	NA	609	1	0.00164204	293	0	0	NA	NA	NA
evm.model.FRAGSCAFF_SCAFFOLD_1.1001	chr09	39524526	39529211	2244	5	0.00222816	mRNA	2.505593	104	1	0.00961538	655	1	0.00152672	1240	3	0.00241935	245	0	0
evm.model.FRAGSCAFF_SCAFFOLD_1.1002	chr09	39513362	39514475	572	0	0	mRNA	3.491257	NA	NA	NA	278	0	0	294	0	0	NA	NA	NA
evm.model.FRAGSCAFF_SCAFFOLD_1.1003	chr09	39510385	39512954	1315	0	0	mRNA	65.10894	86	0	0	178	0	0	911	0	0	140	0	0
evm.model.FRAGSCAFF_SCAFFOLD_1.1004	chr09	39508658	39509848	642	0	0	mRNA	3.898336	NA	NA	NA	371	0	0	271	0	0	NA	NA	NA
evm.model.FRAGSCAFF_SCAFFOLD_1.1005	chr09	39506386	39508119	845	2	0.00236686	mRNA	1.655176	NA	NA	NA	214	1	0.0046729	631	1	0.00158479	NA	NA	NA
evm.model.FRAGSCAFF_SCAFFOLD_1.1006	chr09	39490701	39492731	544	3	0.00551471	mRNA	1.381135	NA	NA	NA	544	3	0.00551471	NA	NA	NA	NA	NA	NA
evm.model.FRAGSCAFF_SCAFFOLD_1.1007	chr09	39465754	39467971	854	2	0.00234192	mRNA	13.573768	181	1	0.00552486	277	1	0.00361011	45	0	0	351	0	0
evm.model.FRAGSCAFF_SCAFFOLD_1.1008	chr09	39461140	39462558	749	0	0	mRNA	13.411939	NA	NA	NA	137	0	0	612	0	0	NA	NA	NA
evm.model.FRAGSCAFF_SCAFFOLD_1.1009	chr09	39450705	39456367	3107	4	0.00128742	mRNA	17.698509	NA	NA	NA	859	0	0	2248	4	0.00177936	NA	NA	NA
evm.model.FRAGSCAFF_SCAFFOLD_1.101	chr09	43683235	43686932	2127	4	0.00188058	mRNA	36.909267	38	0	0	414	0	0	1430	3	0.0020979	245	1	0.00408163
evm.model.FRAGSCAFF_SCAFFOLD_1.1010	chr09	39435741	39439253	1780	1	0.000561798	mRNA	48.712593	83	0	0	798	1	0.00125313	669	0	0	230	0	0
evm.model.FRAGSCAFF_SCAFFOLD_1.1011	chr09	39425389	39427409	677	5	0.00738552	mRNA	7.814284	121	0	0	386	4	0.0103627	NA	NA	NA	170	1	0.00588235
evm.model.FRAGSCAFF_SCAFFOLD_1.1013	chr09	39390105	39392659	867	1	0.0011534	mRNA	57.001537	36	0	0	400	1	0.0025	112	0	0	319	0	0
evm.model.FRAGSCAFF_SCAFFOLD_1.1015	chr09	39368531	39369408	412	1	0.00242718	mRNA	0.011487	NA	NA	NA	108	0	0	304	1	0.00328947	NA	NA	NA
evm.model.FRAGSCAFF_SCAFFOLD_1.1016.1	chr09	39363935	39369676	3121	10	0.0032041	mRNA	8.539278	343	0	0	555	4	0.00720721	2081	6	0.00288323	142	0	0
evm.model.FRAGSCAFF_SCAFFOLD_1.1017	chr09	39340214	39344932	1994	3	0.00150451	mRNA	7.446144	NA	NA	NA	500	1	0.002	1329	2	0.00150489	165	0	0
evm.model.FRAGSCAFF_SCAFFOLD_1.1018	chr09	39334832	39335757	385	0	0	mRNA	18.94488	49	0	0	155	0	0	NA	NA	NA	181	0	0
evm.model.FRAGSCAFF_SCAFFOLD_1.102	chr09	43687720	43690819	1626	4	0.00246002	mRNA	20.10778	88	0	0	214	2	0.00934579	1087	2	0.00183993	237	0	0
evm.model.FRAGSCAFF_SCAFFOLD_1.1020	chr09	39327062	39329608	1256	0	0	mRNA	5.203398	93	0	0	470	0	0	461	0	0	232	0	0
evm.model.FRAGSCAFF_SCAFFOLD_1.1021	chr09	39311752	39318419	3882	2	0.000515198	mRNA	13.067575	23	0	0	1052	1	0.00095057	2622	1	0.000381388	185	0	0
evm.model.FRAGSCAFF_SCAFFOLD_1.1023	chr09	39230658	39243628	7764	12	0.0015456	mRNA	5.208905	153	0	0	3016	5	0.00165782	4361	7	0.00160514	234	0	0
evm.model.FRAGSCAFF_SCAFFOLD_1.1024	chr09	39226300	39229362	1400	11	0.00785714	mRNA	3.879314	116	5	0.0431034	954	3	0.00314465	151	3	0.0198675	179	0	0
evm.model.FRAGSCAFF_SCAFFOLD_1.1025	chr09	39217203	39219748	1441	2	0.00138793	mRNA	198.824402	NA	NA	NA	323	0	0	858	1	0.0011655	260	1	0.00384615
evm.model.FRAGSCAFF_SCAFFOLD_1.1026	chr09	39211699	39212022	185	0	0	mRNA	9.602139	NA	NA	NA	185	0	0	NA	NA	NA	NA	NA	NA
evm.model.FRAGSCAFF_SCAFFOLD_1.1027	chr09	39209916	39211484	478	4	0.0083682	mRNA	22.803522	NA	NA	NA	478	4	0.0083682	NA	NA	NA	NA	NA	NA
evm.model.FRAGSCAFF_SCAFFOLD_1.1029	chr09	39181830	39184165	1221	2	0.001638	mRNA	2.228274	35	0	0	1134	2	0.00176367	52	0	0	NA	NA	NA
evm.model.FRAGSCAFF_SCAFFOLD_1.103	chr09	43691609	43695174	2111	6	0.00284225	mRNA	28.244547	52	0	0	314	0	0	1457	5	0.00343171	288	1	0.00347222
evm.model.FRAGSCAFF_SCAFFOLD_1.1030	chr09	39155887	39158920	1825	1	0.000547945	mRNA	4.56794	NA	NA	NA	521	1	0.00191939	1154	0	0	150	0	0
evm.model.FRAGSCAFF_SCAFFOLD_1.1031	chr09	39141699	39144508	1297	2	0.00154202	mRNA	7.761833	93	0	0	404	0	0	526	1	0.00190114	274	1	0.00364964
evm.model.FRAGSCAFF_SCAFFOLD_1.1032	chr09	39130828	39137003	3413	2	0.000585995	mRNA	0.338786	NA	NA	NA	670	1	0.00149254	2743	1	0.000364564	NA	NA	NA
evm.model.FRAGSCAFF_SCAFFOLD_1.1033	chr09	39117751	39122492	2627	2	0.000761325	mRNA	12.88446	124	0	0	752	1	0.00132979	1494	0	0	257	1	0.00389105
evm.model.FRAGSCAFF_SCAFFOLD_1.1034	chr09	39110991	39114987	2311	3	0.00129814	mRNA	3.736579	61	1	0.0163934	570	0	0	1367	2	0.00146306	313	0	0
evm.model.FRAGSCAFF_SCAFFOLD_1.1035	chr09	39111104	39111472	200	0	0	mRNA	0	NA	NA	NA	200	0	0	NA	NA	NA	NA	NA	NA
evm.model.FRAGSCAFF_SCAFFOLD_1.1036	chr09	39107449	39108534	421	2	0.00475059	mRNA	15.734531	49	1	0.0204082	130	1	0.00769231	140	0	0	102	0	0
evm.model.FRAGSCAFF_SCAFFOLD_1.1037	chr09	39099019	39101416	1057	1	0.000946074	mRNA	7.906898	NA	NA	NA	395	1	0.00253165	662	0	0	NA	NA	NA
evm.model.FRAGSCAFF_SCAFFOLD_1.1038	chr09	39083119	39095888	6303	52	0.00825004	mRNA	7.082075	45	0	0	1146	2	0.0017452	4946	50	0.0101092	166	0	0
evm.model.FRAGSCAFF_SCAFFOLD_1.104	chr09	43695389	43698117	1583	1	0.000631712	mRNA	74.753181	108	0	0	180	0	0	1138	1	0.000878735	157	0	0
evm.model.FRAGSCAFF_SCAFFOLD_1.1040	chr09	39073259	39074670	572	0	0	mRNA	1.066849	15	0	0	230	0	0	179	0	0	148	0	0
evm.model.FRAGSCAFF_SCAFFOLD_1.1042	chr09	39069122	39070129	365	1	0.00273973	mRNA	1.281811	NA	NA	NA	156	1	0.00641026	98	0	0	111	0	0
evm.model.FRAGSCAFF_SCAFFOLD_1.1043	chr09	39049822	39050388	151	1	0.00662252	mRNA	0.912919	44	0	0	97	1	0.0103093	NA	NA	NA	10	0	0
evm.model.FRAGSCAFF_SCAFFOLD_1.1044	chr09	39037854	39038714	245	1	0.00408163	mRNA	0.168486	26	0	0	219	1	0.00456621	NA	NA	NA	NA	NA	NA
evm.model.FRAGSCAFF_SCAFFOLD_1.1045	chr09	39022796	39023524	193	1	0.00518135	mRNA	0.1314	NA	NA	NA	193	1	0.00518135	NA	NA	NA	NA	NA	NA
evm.model.FRAGSCAFF_SCAFFOLD_1.1046	chr09	39015865	39019166	1879	2	0.0010644	mRNA	0.90321	26	0	0	1216	2	0.00164474	489	0	0	148	0	0
evm.model.FRAGSCAFF_SCAFFOLD_1.1047	chr09	39001924	39002361	166	0	0	mRNA	1.573047	NA	NA	NA	166	0	0	NA	NA	NA	NA	NA	NA
evm.model.FRAGSCAFF_SCAFFOLD_1.1048	chr09	38999662	39001714	1214	1	0.000823723	mRNA	3.973675	NA	NA	NA	370	1	0.0027027	844	0	0	NA	NA	NA
evm.model.FRAGSCAFF_SCAFFOLD_1.1049	chr09	38998845	38999372	268	0	0	mRNA	5.871166	NA	NA	NA	268	0	0	NA	NA	NA	NA	NA	NA
evm.model.FRAGSCAFF_SCAFFOLD_1.105	chr09	43702207	43707434	2788	11	0.00394548	mRNA	1.926602	8	0	0	1497	8	0.00534402	1105	3	0.00271493	178	0	0
evm.model.FRAGSCAFF_SCAFFOLD_1.1050	chr09	38995657	38998475	1386	3	0.0021645	mRNA	63.380882	NA	NA	NA	358	0	0	1028	3	0.00291829	NA	NA	NA
evm.model.FRAGSCAFF_SCAFFOLD_1.1051	chr09	38993750	38995108	468	5	0.0106838	mRNA	0.066348	NA	NA	NA	468	5	0.0106838	NA	NA	NA	NA	NA	NA
evm.model.FRAGSCAFF_SCAFFOLD_1.1052	chr09	38992982	38993660	219	0	0	mRNA	0	NA	NA	NA	206	0	0	13	0	0	NA	NA	NA
evm.model.FRAGSCAFF_SCAFFOLD_1.1053	chr09	38986261	38987532	448	0	0	mRNA	1.461957	NA	NA	NA	310	0	0	NA	NA	NA	138	0	0
evm.model.FRAGSCAFF_SCAFFOLD_1.1054	chr09	38980243	38981768	645	0	0	mRNA	0.959704	NA	NA	NA	184	0	0	461	0	0	NA	NA	NA
evm.model.FRAGSCAFF_SCAFFOLD_1.1055	chr09	38959304	38961851	1391	2	0.00143781	mRNA	10.282163	NA	NA	NA	215	0	0	1176	2	0.00170068	NA	NA	NA
evm.model.FRAGSCAFF_SCAFFOLD_1.1056	chr09	38953230	38954889	476	2	0.00420168	mRNA	1.038494	NA	NA	NA	252	1	0.00396825	224	1	0.00446429	NA	NA	NA
evm.model.FRAGSCAFF_SCAFFOLD_1.1057	chr09	38950185	38952088	532	0	0	mRNA	5.705869	88	0	0	315	0	0	NA	NA	NA	129	0	0
evm.model.FRAGSCAFF_SCAFFOLD_1.1058	chr09	38945296	38947088	608	2	0.00328947	mRNA	0.775699	48	0	0	505	2	0.0039604	NA	NA	NA	55	0	0
evm.model.FRAGSCAFF_SCAFFOLD_1.1059	chr09	38937528	38938246	179	0	0	mRNA	0.375342	9	0	0	170	0	0	NA	NA	NA	NA	NA	NA
evm.model.FRAGSCAFF_SCAFFOLD_1.106	chr09	43709050	43712000	1731	8	0.00462161	mRNA	280.500214	NA	NA	NA	130	2	0.0153846	1601	6	0.00374766	NA	NA	NA
evm.model.FRAGSCAFF_SCAFFOLD_1.1060	chr09	38926888	38930602	2038	1	0.000490677	mRNA	16.110773	99	1	0.010101	566	0	0	1144	0	0	229	0	0
evm.model.FRAGSCAFF_SCAFFOLD_1.1061	chr09	38919420	38920154	276	1	0.00362319	mRNA	8.400538	23	0	0	123	1	0.00813008	NA	NA	NA	130	0	0
evm.model.FRAGSCAFF_SCAFFOLD_1.1062	chr09	38913499	38916884	1825	0	0	mRNA	14.57935	74	0	0	480	0	0	1143	0	0	128	0	0
evm.model.FRAGSCAFF_SCAFFOLD_1.1063	chr09	38911653	38912433	362	0	0	mRNA	31.259476	NA	NA	NA	167	0	0	195	0	0	NA	NA	NA
evm.model.FRAGSCAFF_SCAFFOLD_1.1064	chr09	38911049	38911363	98	1	0.0102041	mRNA	23.763882	NA	NA	NA	98	1	0.0102041	NA	NA	NA	NA	NA	NA
evm.model.FRAGSCAFF_SCAFFOLD_1.1065	chr09	38907646	38908439	389	0	0	mRNA	0	NA	NA	NA	340	0	0	49	0	0	NA	NA	NA
evm.model.FRAGSCAFF_SCAFFOLD_1.1066	chr09	38896814	38900096	1565	7	0.00447284	mRNA	26.323612	161	0	0	478	5	0.0104603	583	1	0.00171527	343	1	0.00291545
evm.model.FRAGSCAFF_SCAFFOLD_1.1068	chr09	38884570	38887835	1699	4	0.00235433	mRNA	10.188289	40	0	0	220	1	0.00454545	1253	3	0.00239425	186	0	0
evm.model.FRAGSCAFF_SCAFFOLD_1.1069	chr09	38880424	38883354	1586	0	0	mRNA	0.129194	NA	NA	NA	290	0	0	1296	0	0	NA	NA	NA
evm.model.FRAGSCAFF_SCAFFOLD_1.107	chr09	43721387	43722079	338	1	0.00295858	mRNA	0	NA	NA	NA	338	1	0.00295858	NA	NA	NA	NA	NA	NA
evm.model.FRAGSCAFF_SCAFFOLD_1.1070	chr09	38878097	38878876	239	0	0	mRNA	1.846442	34	0	0	155	0	0	NA	NA	NA	50	0	0
evm.model.FRAGSCAFF_SCAFFOLD_1.1071	chr09	38850857	38855431	2684	6	0.00223547	mRNA	37.434807	69	0	0	708	5	0.00706215	1727	1	0.000579039	180	0	0
evm.model.FRAGSCAFF_SCAFFOLD_1.1072	chr09	38840357	38847827	4162	11	0.00264296	mRNA	5.378366	NA	NA	NA	773	5	0.00646831	3240	6	0.00185185	149	0	0
evm.model.FRAGSCAFF_SCAFFOLD_1.1074	chr09	38824218	38828401	2363	7	0.00296234	mRNA	3.490435	57	0	0	653	4	0.00612557	1477	3	0.00203114	176	0	0
evm.model.FRAGSCAFF_SCAFFOLD_1.1075	chr09	38810830	38814841	2155	4	0.00185615	mRNA	1.944027	NA	NA	NA	1045	2	0.00191388	916	2	0.00218341	194	0	0
evm.model.FRAGSCAFF_SCAFFOLD_1.1077	chr09	38800215	38802276	949	1	0.00105374	mRNA	0	NA	NA	NA	647	1	0.0015456	302	0	0	NA	NA	NA
evm.model.FRAGSCAFF_SCAFFOLD_1.1078	chr09	38788105	38791291	1253	3	0.00239425	mRNA	4.550452	96	0	0	480	3	0.00625	514	0	0	163	0	0
evm.model.FRAGSCAFF_SCAFFOLD_1.1079	chr09	38777600	38780090	848	4	0.00471698	mRNA	0.350771	11	0	0	702	4	0.00569801	NA	NA	NA	135	0	0
evm.model.FRAGSCAFF_SCAFFOLD_1.108	chr09	43729449	43732098	1560	2	0.00128205	mRNA	49.950089	NA	NA	NA	126	1	0.00793651	1434	1	0.00069735	NA	NA	NA
evm.model.FRAGSCAFF_SCAFFOLD_1.1080	chr09	38774137	38775448	601	0	0	mRNA	51.28656	78	0	0	85	0	0	NA	NA	NA	438	0	0
evm.model.FRAGSCAFF_SCAFFOLD_1.1081	chr09	38756398	38757654	531	0	0	mRNA	0.083543	NA	NA	NA	386	0	0	145	0	0	NA	NA	NA
evm.model.FRAGSCAFF_SCAFFOLD_1.1082	chr09	38747458	38750083	1301	0	0	mRNA	0.194123	121	0	0	202	0	0	978	0	0	NA	NA	NA
evm.model.FRAGSCAFF_SCAFFOLD_1.1084	chr09	38736307	38737861	829	0	0	mRNA	1.254322	NA	NA	NA	249	0	0	372	0	0	208	0	0
evm.model.FRAGSCAFF_SCAFFOLD_1.1085	chr09	38730209	38731913	763	0	0	mRNA	22.660767	33	0	0	435	0	0	179	0	0	116	0	0
evm.model.FRAGSCAFF_SCAFFOLD_1.1086	chr09	38710621	38715534	2938	0	0	mRNA	1.86469	44	0	0	543	0	0	2157	0	0	194	0	0
evm.model.FRAGSCAFF_SCAFFOLD_1.1087	chr09	38707189	38709417	1167	0	0	mRNA	53.366329	52	0	0	140	0	0	821	0	0	154	0	0
evm.model.FRAGSCAFF_SCAFFOLD_1.1088	chr09	38699367	38706724	4361	0	0	mRNA	8.462581	NA	NA	NA	897	0	0	2330	0	0	1134	0	0
evm.model.FRAGSCAFF_SCAFFOLD_1.1089	chr09	38699448	38700840	793	0	0	mRNA	0.035671	NA	NA	NA	232	0	0	561	0	0	NA	NA	NA
evm.model.FRAGSCAFF_SCAFFOLD_1.1090	chr09	38692533	38695816	1739	0	0	mRNA	15.251013	24	0	0	602	0	0	829	0	0	284	0	0
evm.model.FRAGSCAFF_SCAFFOLD_1.1092	chr09	38683478	38685844	1371	0	0	mRNA	18.208225	62	0	0	142	0	0	913	0	0	254	0	0
evm.model.FRAGSCAFF_SCAFFOLD_1.1093	chr09	38678492	38679172	304	0	0	mRNA	0.483214	NA	NA	NA	93	0	0	151	0	0	60	0	0
evm.model.FRAGSCAFF_SCAFFOLD_1.1094	chr09	38676164	38676702	227	0	0	mRNA	0	NA	NA	NA	96	0	0	131	0	0	NA	NA	NA
evm.model.FRAGSCAFF_SCAFFOLD_1.1095.1	chr09	38665024	38667852	1092	0	0	mRNA	15.105745	104	0	0	537	0	0	388	0	0	63	0	0
evm.model.FRAGSCAFF_SCAFFOLD_1.1096	chr09	38631133	38639075	3784	0	0	mRNA	4.872813	38	0	0	540	0	0	2338	0	0	868	0	0
evm.model.FRAGSCAFF_SCAFFOLD_1.1097	chr09	38631228	38632871	457	0	0	mRNA	0	NA	NA	NA	457	0	0	NA	NA	NA	NA	NA	NA
evm.model.FRAGSCAFF_SCAFFOLD_1.1098	chr09	38621746	38625194	1973	0	0	mRNA	1.351164	NA	NA	NA	522	0	0	1175	0	0	276	0	0
evm.model.FRAGSCAFF_SCAFFOLD_1.1099	chr09	38612787	38621219	4623	0	0	mRNA	5.437423	151	0	0	1063	0	0	3150	0	0	259	0	0
evm.model.FRAGSCAFF_SCAFFOLD_1.11	chr09	43065452	43066187	240	0	0	mRNA	0.513427	28	0	0	151	0	0	NA	NA	NA	61	0	0
evm.model.FRAGSCAFF_SCAFFOLD_1.111	chr09	43756131	43759030	1656	2	0.00120773	mRNA	219.029343	80	0	0	478	2	0.0041841	942	0	0	156	0	0
evm.model.FRAGSCAFF_SCAFFOLD_1.112	chr09	43760223	43762449	1115	0	0	mRNA	0.358875	23	0	0	455	0	0	627	0	0	10	0	0
evm.model.FRAGSCAFF_SCAFFOLD_1.114	chr09	43769534	43774228	2469	3	0.00121507	mRNA	39.288227	40	1	0.025	626	0	0	1573	2	0.00127146	230	0	0
evm.model.FRAGSCAFF_SCAFFOLD_1.115	chr09	43780132	43782463	981	1	0.00101937	mRNA	5.283889	184	0	0	532	0	0	212	1	0.00471698	53	0	0
evm.model.FRAGSCAFF_SCAFFOLD_1.116	chr09	43782774	43792449	5643	3	0.000531632	mRNA	28.912512	NA	NA	NA	1246	1	0.000802568	3914	2	0.000510986	483	0	0
evm.model.FRAGSCAFF_SCAFFOLD_1.118	chr09	43802812	43803255	122	0	0	mRNA	0.159707	11	0	0	97	0	0	NA	NA	NA	14	0	0
evm.model.FRAGSCAFF_SCAFFOLD_1.119	chr09	43803944	43804727	343	0	0	mRNA	3.339993	10	0	0	168	0	0	NA	NA	NA	165	0	0
evm.model.FRAGSCAFF_SCAFFOLD_1.12	chr09	43066214	43068755	1387	0	0	mRNA	2.981711	66	0	0	292	0	0	879	0	0	150	0	0
evm.model.FRAGSCAFF_SCAFFOLD_1.120	chr09	43809960	43810827	323	0	0	mRNA	1.587826	NA	NA	NA	190	0	0	56	0	0	77	0	0
evm.model.FRAGSCAFF_SCAFFOLD_1.121	chr09	43814930	43815858	366	2	0.00546448	mRNA	0.1672	NA	NA	NA	151	0	0	82	2	0.0243902	133	0	0
evm.model.FRAGSCAFF_SCAFFOLD_1.122	chr09	43817754	43821202	1931	3	0.0015536	mRNA	5.38521	NA	NA	NA	580	1	0.00172414	1351	2	0.00148038	NA	NA	NA
evm.model.FRAGSCAFF_SCAFFOLD_1.123	chr09	43821829	43823849	1066	3	0.00281426	mRNA	15.840591	NA	NA	NA	108	0	0	958	3	0.00313152	NA	NA	NA
evm.model.FRAGSCAFF_SCAFFOLD_1.124	chr09	43824387	43826707	1216	3	0.00246711	mRNA	0.303423	NA	NA	NA	766	3	0.00391645	450	0	0	NA	NA	NA
evm.model.FRAGSCAFF_SCAFFOLD_1.125	chr09	43828288	43828932	208	0	0	mRNA	5.684955	81	0	0	61	0	0	NA	NA	NA	66	0	0
evm.model.FRAGSCAFF_SCAFFOLD_1.126	chr09	43829861	43833153	1710	2	0.00116959	mRNA	67.304413	82	0	0	479	1	0.00208768	890	1	0.0011236	259	0	0
evm.model.FRAGSCAFF_SCAFFOLD_1.127	chr09	43840904	43844075	1655	0	0	mRNA	0	NA	NA	NA	157	0	0	1498	0	0	NA	NA	NA
evm.model.FRAGSCAFF_SCAFFOLD_1.128	chr09	43846686	43846880	58	6	0.103448	mRNA	0	NA	NA	NA	58	6	0.103448	NA	NA	NA	NA	NA	NA
evm.model.FRAGSCAFF_SCAFFOLD_1.129	chr09	43850386	43851810	518	1	0.0019305	mRNA	40.356636	NA	NA	NA	312	1	0.00320513	206	0	0	NA	NA	NA
evm.model.FRAGSCAFF_SCAFFOLD_1.13	chr09	43071644	43072586	224	0	0	mRNA	0.01057	17	0	0	207	0	0	NA	NA	NA	NA	NA	NA
evm.model.FRAGSCAFF_SCAFFOLD_1.130	chr09	43853371	43853727	183	1	0.00546448	mRNA	0.160083	NA	NA	NA	183	1	0.00546448	NA	NA	NA	NA	NA	NA
evm.model.FRAGSCAFF_SCAFFOLD_1.131	chr09	43855195	43862145	4124	6	0.0014549	mRNA	14.763473	44	0	0	1546	2	0.00129366	2211	4	0.00180914	323	0	0
evm.model.FRAGSCAFF_SCAFFOLD_1.132	chr09	43863369	43867263	1986	1	0.000503525	mRNA	13.508237	39	0	0	187	0	0	1592	1	0.000628141	168	0	0
evm.model.FRAGSCAFF_SCAFFOLD_1.133	chr09	43867445	43870954	2079	4	0.001924	mRNA	10.776482	108	0	0	694	2	0.00288184	1269	2	0.00157604	8	0	0
evm.model.FRAGSCAFF_SCAFFOLD_1.134	chr09	43871529	43872026	259	1	0.003861	mRNA	6.268157	NA	NA	NA	259	1	0.003861	NA	NA	NA	NA	NA	NA
evm.model.FRAGSCAFF_SCAFFOLD_1.135	chr09	43874396	43876810	1193	1	0.000838223	mRNA	96.75148	78	0	0	260	1	0.00384615	700	0	0	155	0	0
evm.model.FRAGSCAFF_SCAFFOLD_1.136.2	chr09	43877929	43880527	1291	5	0.00387297	mRNA	7.583226	133	2	0.0150376	365	2	0.00547945	513	1	0.00194932	280	0	0
evm.model.FRAGSCAFF_SCAFFOLD_1.137	chr09	43880860	43882861	902	0	0	mRNA	0.772716	NA	NA	NA	158	0	0	732	0	0	12	0	0
evm.model.FRAGSCAFF_SCAFFOLD_1.138	chr09	43885436	43887280	1153	2	0.00173461	mRNA	18.449211	NA	NA	NA	268	1	0.00373134	885	1	0.00112994	NA	NA	NA
evm.model.FRAGSCAFF_SCAFFOLD_1.139	chr09	43887309	43890123	1551	2	0.00128949	mRNA	7.921409	NA	NA	NA	732	1	0.00136612	819	1	0.001221	NA	NA	NA
evm.model.FRAGSCAFF_SCAFFOLD_1.14	chr09	43080970	43084217	1585	3	0.00189274	mRNA	1.569939	NA	NA	NA	851	3	0.00352526	734	0	0	NA	NA	NA
evm.model.FRAGSCAFF_SCAFFOLD_1.140	chr09	43895846	43901440	3413	2	0.000585995	mRNA	11.827179	NA	NA	NA	1066	0	0	2131	2	0.000938527	216	0	0
evm.model.FRAGSCAFF_SCAFFOLD_1.142	chr09	43933703	43938361	2693	1	0.000371333	mRNA	2.483199	NA	NA	NA	1458	1	0.000685871	789	0	0	446	0	0
evm.model.FRAGSCAFF_SCAFFOLD_1.144	chr09	43944264	43947712	1911	3	0.00156986	mRNA	1.156951	51	0	0	490	2	0.00408163	1192	1	0.000838926	178	0	0
evm.model.FRAGSCAFF_SCAFFOLD_1.146	chr09	43959604	43966145	3933	13	0.00330536	mRNA	16.612268	192	4	0.0208333	909	3	0.00330033	2536	4	0.00157729	296	2	0.00675676
evm.model.FRAGSCAFF_SCAFFOLD_1.147	chr09	43969586	43971218	742	1	0.00134771	mRNA	16.257292	120	0	0	235	0	0	256	1	0.00390625	131	0	0
evm.model.FRAGSCAFF_SCAFFOLD_1.149	chr09	43975931	44017521	21983	140	0.00636856	mRNA	7.441893	NA	NA	NA	986	1	0.0010142	20997	139	0.00661999	NA	NA	NA
evm.model.FRAGSCAFF_SCAFFOLD_1.15	chr09	43087069	43091442	2363	4	0.00169276	mRNA	3.847104	27	0	0	601	3	0.00499168	1507	1	0.00066357	228	0	0
evm.model.FRAGSCAFF_SCAFFOLD_1.150	chr09	44019967	44022929	1701	3	0.00176367	mRNA	16.329214	42	0	0	102	1	0.00980392	1306	2	0.00153139	251	0	0
evm.model.FRAGSCAFF_SCAFFOLD_1.151	chr09	44024190	44028110	2087	5	0.00239578	mRNA	7.810174	21	0	0	634	2	0.00315457	1332	3	0.00225225	100	0	0
evm.model.FRAGSCAFF_SCAFFOLD_1.152	chr09	44028045	44028395	180	0	0	mRNA	0	NA	NA	NA	180	0	0	NA	NA	NA	NA	NA	NA
evm.model.FRAGSCAFF_SCAFFOLD_1.153	chr09	44033226	44037147	2279	5	0.00219394	mRNA	12.275178	NA	NA	NA	857	3	0.00350058	1422	2	0.00140647	NA	NA	NA
evm.model.FRAGSCAFF_SCAFFOLD_1.154	chr09	44043503	44046886	1861	2	0.00107469	mRNA	40.196022	28	0	0	410	2	0.00487805	1251	0	0	172	0	0
evm.model.FRAGSCAFF_SCAFFOLD_1.155	chr09	44047236	44049254	916	1	0.0010917	mRNA	0.368269	51	0	0	484	1	0.00206612	381	0	0	NA	NA	NA
evm.model.FRAGSCAFF_SCAFFOLD_1.156	chr09	44049976	44056622	3970	9	0.002267	mRNA	62.158283	37	1	0.027027	871	2	0.00229621	2934	6	0.00204499	128	0	0
evm.model.FRAGSCAFF_SCAFFOLD_1.158	chr09	44083442	44085492	946	0	0	mRNA	0.338197	73	0	0	499	0	0	374	0	0	NA	NA	NA
evm.model.FRAGSCAFF_SCAFFOLD_1.159	chr09	44095138	44095618	160	0	0	mRNA	0	NA	NA	NA	127	0	0	33	0	0	NA	NA	NA
evm.model.FRAGSCAFF_SCAFFOLD_1.16	chr09	43091686	43092741	500	1	0.002	mRNA	1.943598	38	0	0	168	0	0	185	1	0.00540541	109	0	0
evm.model.FRAGSCAFF_SCAFFOLD_1.161	chr09	44103304	44103914	199	6	0.0301508	mRNA	0	NA	NA	NA	182	6	0.032967	17	0	0	NA	NA	NA
evm.model.FRAGSCAFF_SCAFFOLD_1.162	chr09	44109823	44111906	1133	0	0	mRNA	12.684419	NA	NA	NA	388	0	0	745	0	0	NA	NA	NA
evm.model.FRAGSCAFF_SCAFFOLD_1.163	chr09	44121338	44122966	627	1	0.0015949	mRNA	71.885735	81	0	0	203	0	0	177	0	0	166	1	0.0060241
evm.model.FRAGSCAFF_SCAFFOLD_1.164	chr09	44129451	44148318	11518	18	0.00156277	mRNA	1.608079	60	0	0	3508	7	0.00199544	7950	11	0.00138365	NA	NA	NA
evm.model.FRAGSCAFF_SCAFFOLD_1.165	chr09	44148543	44151269	1248	2	0.00160256	mRNA	36.42598	144	0	0	253	1	0.00395257	66	0	0	785	1	0.00127389
evm.model.FRAGSCAFF_SCAFFOLD_1.166	chr09	44153714	44160398	3968	4	0.00100806	mRNA	5.475422	136	1	0.00735294	1158	0	0	2523	3	0.00118906	151	0	0
evm.model.FRAGSCAFF_SCAFFOLD_1.167	chr09	44160451	44164315	2230	3	0.00134529	mRNA	18.589153	2	0	0	508	2	0.00393701	1633	1	0.00061237	87	0	0
evm.model.FRAGSCAFF_SCAFFOLD_1.168	chr09	44164703	44167124	1218	0	0	mRNA	11.557295	NA	NA	NA	380	0	0	708	0	0	130	0	0
evm.model.FRAGSCAFF_SCAFFOLD_1.169	chr09	44167614	44171760	2360	2	0.000847458	mRNA	45.292454	44	0	0	579	0	0	1461	2	0.00136893	276	0	0
evm.model.FRAGSCAFF_SCAFFOLD_1.17	chr09	43093707	43095462	981	1	0.00101937	mRNA	5.983725	44	0	0	94	1	0.0106383	706	0	0	137	0	0
evm.model.FRAGSCAFF_SCAFFOLD_1.170	chr09	44174090	44176988	1467	0	0	mRNA	4.09746	146	0	0	257	0	0	975	0	0	89	0	0
evm.model.FRAGSCAFF_SCAFFOLD_1.171	chr09	44183595	44186363	1431	2	0.00139762	mRNA	30.896036	52	0	0	277	1	0.00361011	969	1	0.00103199	133	0	0
evm.model.FRAGSCAFF_SCAFFOLD_1.172	chr09	44186819	44190634	1976	4	0.00202429	mRNA	6.948951	98	1	0.0102041	1124	3	0.00266904	563	0	0	191	0	0
evm.model.FRAGSCAFF_SCAFFOLD_1.173	chr09	44191713	44195556	2268	4	0.00176367	mRNA	10.807451	23	0	0	625	1	0.0016	1465	3	0.00204778	155	0	0
evm.model.FRAGSCAFF_SCAFFOLD_1.174	chr09	44195704	44196707	445	1	0.00224719	mRNA	28.657339	24	0	0	113	0	0	168	1	0.00595238	140	0	0
evm.model.FRAGSCAFF_SCAFFOLD_1.175	chr09	44196800	44202148	3051	2	0.000655523	mRNA	7.716228	54	0	0	882	0	0	1944	2	0.00102881	171	0	0
evm.model.FRAGSCAFF_SCAFFOLD_1.176	chr09	44205828	44207811	628	2	0.00318471	mRNA	37.759327	NA	NA	NA	506	1	0.00197628	NA	NA	NA	122	1	0.00819672
evm.model.FRAGSCAFF_SCAFFOLD_1.178	chr09	44220470	44223019	1296	1	0.000771605	mRNA	0.784706	NA	NA	NA	495	1	0.0020202	725	0	0	76	0	0
evm.model.FRAGSCAFF_SCAFFOLD_1.179	chr09	44223913	44226254	1092	1	0.000915751	mRNA	21.391771	106	0	0	249	0	0	631	1	0.00158479	106	0	0
evm.model.FRAGSCAFF_SCAFFOLD_1.18	chr09	43096454	43097624	524	0	0	mRNA	14.251231	9	0	0	230	0	0	146	0	0	139	0	0
evm.model.FRAGSCAFF_SCAFFOLD_1.180	chr09	44232071	44233036	312	2	0.00641026	mRNA	0.110787	NA	NA	NA	312	2	0.00641026	NA	NA	NA	NA	NA	NA
evm.model.FRAGSCAFF_SCAFFOLD_1.181	chr09	44241135	44241725	244	0	0	mRNA	1.823482	NA	NA	NA	244	0	0	NA	NA	NA	NA	NA	NA
evm.model.FRAGSCAFF_SCAFFOLD_1.182	chr09	44242013	44242783	399	0	0	mRNA	2.842463	NA	NA	NA	399	0	0	NA	NA	NA	NA	NA	NA
evm.model.FRAGSCAFF_SCAFFOLD_1.183	chr09	44245079	44251739	3785	7	0.00184941	mRNA	23.125769	93	0	0	300	0	0	3110	7	0.0022508	282	0	0
evm.model.FRAGSCAFF_SCAFFOLD_1.184	chr09	44255049	44255744	249	0	0	mRNA	7.263114	NA	NA	NA	206	0	0	43	0	0	NA	NA	NA
evm.model.FRAGSCAFF_SCAFFOLD_1.185	chr09	44256308	44257518	689	0	0	mRNA	260.929535	NA	NA	NA	199	0	0	490	0	0	NA	NA	NA
evm.model.FRAGSCAFF_SCAFFOLD_1.186	chr09	44258522	44261357	1615	1	0.000619195	mRNA	41.327675	12	0	0	115	0	0	1325	1	0.000754717	163	0	0
evm.model.FRAGSCAFF_SCAFFOLD_1.187	chr09	44263156	44267079	2149	4	0.00186133	mRNA	36.358929	72	0	0	577	1	0.0017331	1485	3	0.0020202	15	0	0
evm.model.FRAGSCAFF_SCAFFOLD_1.188	chr09	44272922	44280310	4484	8	0.00178412	mRNA	3.671912	NA	NA	NA	1000	0	0	3484	8	0.00229621	NA	NA	NA
evm.model.FRAGSCAFF_SCAFFOLD_1.189	chr09	44285361	44286834	663	0	0	mRNA	114.390144	56	0	0	166	0	0	102	0	0	339	0	0
evm.model.FRAGSCAFF_SCAFFOLD_1.19	chr09	43097895	43099460	939	0	0	mRNA	0.071703	NA	NA	NA	271	0	0	668	0	0	NA	NA	NA
evm.model.FRAGSCAFF_SCAFFOLD_1.190	chr09	44288470	44293218	2706	4	0.0014782	mRNA	18.975828	27	0	0	643	2	0.00311042	1760	2	0.00113636	276	0	0
evm.model.FRAGSCAFF_SCAFFOLD_1.191	chr09	44293804	44295231	546	0	0	mRNA	10.390513	210	0	0	71	0	0	NA	NA	NA	265	0	0
evm.model.FRAGSCAFF_SCAFFOLD_1.192	chr09	44296685	44299603	1144	3	0.00262238	mRNA	4.30053	99	0	0	395	1	0.00253165	565	1	0.00176991	85	1	0.0117647
evm.model.FRAGSCAFF_SCAFFOLD_1.193	chr09	44301891	44302619	250	0	0	mRNA	0.202152	NA	NA	NA	190	0	0	60	0	0	NA	NA	NA
evm.model.FRAGSCAFF_SCAFFOLD_1.194	chr09	44305138	44309180	2377	0	0	mRNA	4.239147	68	0	0	1269	0	0	953	0	0	87	0	0
evm.model.FRAGSCAFF_SCAFFOLD_1.195	chr09	44311260	44314489	1973	4	0.00202737	mRNA	4.1413	23	0	0	1322	3	0.00226929	427	1	0.00234192	201	0	0
evm.model.FRAGSCAFF_SCAFFOLD_1.196	chr09	44315753	44320312	2623	4	0.00152497	mRNA	22.675205	112	0	0	530	0	0	1845	4	0.00216802	136	0	0
evm.model.FRAGSCAFF_SCAFFOLD_1.197	chr09	44322781	44325599	1508	2	0.00132626	mRNA	1.449861	NA	NA	NA	1401	2	0.00142755	NA	NA	NA	107	0	0
evm.model.FRAGSCAFF_SCAFFOLD_1.199	chr09	44334092	44335620	792	9	0.0113636	mRNA	0	NA	NA	NA	726	7	0.00964187	66	2	0.030303	NA	NA	NA
evm.model.FRAGSCAFF_SCAFFOLD_1.2	chr09	43021776	43022297	231	0	0	mRNA	0	NA	NA	NA	231	0	0	NA	NA	NA	NA	NA	NA
evm.model.FRAGSCAFF_SCAFFOLD_1.204	chr09	44403175	44404068	417	0	0	mRNA	0.023963	NA	NA	NA	417	0	0	NA	NA	NA	NA	NA	NA
evm.model.FRAGSCAFF_SCAFFOLD_1.205	chr09	44404092	44405990	1078	0	0	mRNA	0.031071	NA	NA	NA	977	0	0	NA	NA	NA	101	0	0
evm.model.FRAGSCAFF_SCAFFOLD_1.206	chr09	44411057	44412688	877	0	0	mRNA	0.535239	NA	NA	NA	877	0	0	NA	NA	NA	NA	NA	NA
evm.model.FRAGSCAFF_SCAFFOLD_1.207	chr09	44412722	44413520	459	0	0	mRNA	0.959177	NA	NA	NA	338	0	0	NA	NA	NA	121	0	0
evm.model.FRAGSCAFF_SCAFFOLD_1.21	chr09	43115195	43119322	2126	9	0.0042333	mRNA	0.598868	NA	NA	NA	1595	7	0.00438871	500	1	0.002	31	1	0.0322581
evm.model.FRAGSCAFF_SCAFFOLD_12.1	chr08	31365131	31365943	247	0	0	mRNA	0	NA	NA	NA	221	0	0	26	0	0	NA	NA	NA
evm.model.FRAGSCAFF_SCAFFOLD_1.210	chr09	44427574	44428720	370	2	0.00540541	mRNA	0	NA	NA	NA	104	1	0.00961538	266	1	0.0037594	NA	NA	NA
evm.model.FRAGSCAFF_SCAFFOLD_12.10	chr08	31546697	31550390	1722	9	0.00522648	mRNA	18.022537	33	0	0	437	8	0.0183066	734	1	0.0013624	518	0	0
evm.model.FRAGSCAFF_SCAFFOLD_12.100	chr08	32618384	32622913	2174	4	0.00183993	mRNA	2.103092	NA	NA	NA	1666	4	0.00240096	508	0	0	NA	NA	NA
evm.model.FRAGSCAFF_SCAFFOLD_12.107	chr08	32719047	32725607	3941	4	0.00101497	mRNA	21.128914	91	0	0	1055	3	0.0028436	2598	1	0.000384911	197	0	0
evm.model.FRAGSCAFF_SCAFFOLD_12.108	chr08	32728724	32729721	356	1	0.00280899	mRNA	54.799145	52	0	0	81	1	0.0123457	NA	NA	NA	223	0	0
evm.model.FRAGSCAFF_SCAFFOLD_12.109	chr08	32756388	32758024	898	0	0	mRNA	0	NA	NA	NA	243	0	0	655	0	0	NA	NA	NA
evm.model.FRAGSCAFF_SCAFFOLD_1.211	chr09	44431336	44434643	1805	0	0	mRNA	8.604752	102	0	0	545	0	0	1158	0	0	NA	NA	NA
evm.model.FRAGSCAFF_SCAFFOLD_12.11	chr08	31554308	31557446	1847	3	0.00162426	mRNA	135.822311	29	0	0	106	1	0.00943396	1570	2	0.00127389	142	0	0
evm.model.FRAGSCAFF_SCAFFOLD_12.110	chr08	32810281	32812929	958	4	0.00417537	mRNA	0	NA	NA	NA	958	4	0.00417537	NA	NA	NA	NA	NA	NA
evm.model.FRAGSCAFF_SCAFFOLD_12.113	chr08	32928367	32930758	1413	1	0.000707714	mRNA	5.237375	NA	NA	NA	667	0	0	746	1	0.00134048	NA	NA	NA
evm.model.FRAGSCAFF_SCAFFOLD_12.114	chr08	32931324	32932605	758	2	0.00263852	mRNA	19.598213	NA	NA	NA	245	1	0.00408163	513	1	0.00194932	NA	NA	NA
evm.model.FRAGSCAFF_SCAFFOLD_12.117	chr08	33042959	33044588	891	0	0	mRNA	0.118361	13	0	0	529	0	0	275	0	0	74	0	0
evm.model.FRAGSCAFF_SCAFFOLD_1.212	chr09	44450845	44452631	691	2	0.00289436	mRNA	1.454636	132	1	0.00757576	286	1	0.0034965	92	0	0	181	0	0
evm.model.FRAGSCAFF_SCAFFOLD_12.12	chr08	31561823	31562842	357	2	0.00560224	mRNA	13.557104	84	0	0	144	2	0.0138889	NA	NA	NA	129	0	0
evm.model.FRAGSCAFF_SCAFFOLD_12.120	chr08	33162484	33168210	3445	0	0	mRNA	0.247685	NA	NA	NA	1564	0	0	1881	0	0	NA	NA	NA
evm.model.FRAGSCAFF_SCAFFOLD_12.121	chr08	33168076	33173401	2970	3	0.0010101	mRNA	3.081581	NA	NA	NA	1253	2	0.00159617	1201	0	0	516	1	0.00193798
evm.model.FRAGSCAFF_SCAFFOLD_12.122	chr08	33177692	33190808	7068	41	0.00580079	mRNA	0.60593	NA	NA	NA	1615	0	0	5442	41	0.00753399	11	0	0
evm.model.FRAGSCAFF_SCAFFOLD_12.125	chr08	33264500	33268176	2043	1	0.000489476	mRNA	0	NA	NA	NA	887	1	0.0011274	1156	0	0	NA	NA	NA
evm.model.FRAGSCAFF_SCAFFOLD_12.126	chr08	33271257	33279480	3843	41	0.0106687	mRNA	12.713502	NA	NA	NA	93	0	0	3750	41	0.0109333	NA	NA	NA
evm.model.FRAGSCAFF_SCAFFOLD_12.128	chr08	33284054	33287152	1731	1	0.000577701	mRNA	2.488233	NA	NA	NA	220	0	0	1219	0	0	292	1	0.00342466
evm.model.FRAGSCAFF_SCAFFOLD_12.129	chr08	33287250	33293651	3285	9	0.00273973	mRNA	0.91004	NA	NA	NA	1691	6	0.0035482	1420	3	0.00211268	174	0	0
evm.model.FRAGSCAFF_SCAFFOLD_1.213	chr09	44454194	44457849	1959	4	0.00204186	mRNA	44.363544	170	1	0.00588235	521	3	0.00575816	1110	0	0	158	0	0
evm.model.FRAGSCAFF_SCAFFOLD_12.13	chr08	31564537	31570178	2780	7	0.00251799	mRNA	35.110477	75	0	0	754	3	0.00397878	1749	4	0.00228702	202	0	0
evm.model.FRAGSCAFF_SCAFFOLD_12.130	chr08	33298887	33302159	1779	2	0.00112423	mRNA	27.387327	16	0	0	346	0	0	1174	2	0.00170358	243	0	0
evm.model.FRAGSCAFF_SCAFFOLD_12.131	chr08	33303477	33311256	4248	13	0.00306026	mRNA	10.628058	79	3	0.0379747	1321	6	0.00454201	2545	4	0.00157171	303	0	0
evm.model.FRAGSCAFF_SCAFFOLD_12.132	chr08	33311878	33493173	98702	502	0.00508602	mRNA	32.156895	NA	NA	NA	203	0	0	98499	502	0.0050965	NA	NA	NA
evm.model.FRAGSCAFF_SCAFFOLD_12.133	chr08	33493188	33494015	498	0	0	mRNA	15.287815	NA	NA	NA	219	0	0	279	0	0	NA	NA	NA
evm.model.FRAGSCAFF_SCAFFOLD_12.134	chr08	33495016	33495472	255	0	0	mRNA	21.119411	NA	NA	NA	186	0	0	69	0	0	NA	NA	NA
evm.model.FRAGSCAFF_SCAFFOLD_12.135	chr08	33495636	33496055	199	0	0	mRNA	6.298868	NA	NA	NA	199	0	0	NA	NA	NA	NA	NA	NA
evm.model.FRAGSCAFF_SCAFFOLD_12.136	chr08	33524975	33527613	1452	0	0	mRNA	3.44249	18	0	0	1226	0	0	NA	NA	NA	208	0	0
evm.model.FRAGSCAFF_SCAFFOLD_12.137	chr08	33572799	33597561	14030	37	0.00263721	mRNA	2.925494	NA	NA	NA	1261	0	0	12769	37	0.00289764	NA	NA	NA
evm.model.FRAGSCAFF_SCAFFOLD_12.139	chr08	33687092	33688871	903	0	0	mRNA	28.31456	NA	NA	NA	388	0	0	395	0	0	120	0	0
evm.model.FRAGSCAFF_SCAFFOLD_1.214	chr09	44461703	44466788	3081	2	0.00064914	mRNA	53.54491	84	0	0	1068	0	0	1706	2	0.00117233	223	0	0
evm.model.FRAGSCAFF_SCAFFOLD_12.14	chr08	31571930	31574392	1462	2	0.00136799	mRNA	0	NA	NA	NA	986	2	0.0020284	476	0	0	NA	NA	NA
evm.model.FRAGSCAFF_SCAFFOLD_12.140	chr08	33689430	33690029	353	0	0	mRNA	0	NA	NA	NA	353	0	0	NA	NA	NA	NA	NA	NA
evm.model.FRAGSCAFF_SCAFFOLD_12.141	chr08	33722540	33723852	447	0	0	mRNA	0.111808	NA	NA	NA	241	0	0	206	0	0	NA	NA	NA
evm.model.FRAGSCAFF_SCAFFOLD_12.142	chr08	33726653	33739413	7436	19	0.00255514	mRNA	0.960363	104	0	0	202	1	0.0049505	7100	18	0.00253521	30	0	0
evm.model.FRAGSCAFF_SCAFFOLD_12.145	chr08	33792585	33800640	5159	7	0.00135685	mRNA	0.889949	NA	NA	NA	896	1	0.00111607	4138	6	0.00144998	125	0	0
evm.model.FRAGSCAFF_SCAFFOLD_12.146	chr08	33803505	33804103	229	0	0	mRNA	0	NA	NA	NA	175	0	0	54	0	0	NA	NA	NA
evm.model.FRAGSCAFF_SCAFFOLD_12.147.1	chr08	33804960	33806828	904	2	0.00221239	mRNA	141.334534	NA	NA	NA	163	2	0.0122699	88	0	0	653	0	0
evm.model.FRAGSCAFF_SCAFFOLD_12.148.1	chr08	33812122	33813273	466	0	0	mRNA	43.195873	37	0	0	218	0	0	41	0	0	170	0	0
evm.model.FRAGSCAFF_SCAFFOLD_12.149	chr08	33826864	33831534	2370	7	0.00295359	mRNA	22.023689	65	0	0	860	4	0.00465116	1203	1	0.000831255	242	2	0.00826446
evm.model.FRAGSCAFF_SCAFFOLD_1.215	chr09	44469462	44474574	2909	3	0.00103128	mRNA	0.12797	NA	NA	NA	1580	1	0.000632911	1282	2	0.00156006	47	0	0
evm.model.FRAGSCAFF_SCAFFOLD_12.15	chr08	31574611	31574964	198	0	0	mRNA	0	NA	NA	NA	198	0	0	NA	NA	NA	NA	NA	NA
evm.model.FRAGSCAFF_SCAFFOLD_12.151	chr08	33847819	33849062	611	0	0	mRNA	50.775543	NA	NA	NA	259	0	0	352	0	0	NA	NA	NA
evm.model.FRAGSCAFF_SCAFFOLD_12.152	chr08	33849556	33850280	404	0	0	mRNA	129.076309	NA	NA	NA	344	0	0	60	0	0	NA	NA	NA
evm.model.FRAGSCAFF_SCAFFOLD_12.153	chr08	33853849	33859592	2942	14	0.00475867	mRNA	32.052471	34	0	0	243	0	0	2520	14	0.00555556	145	0	0
evm.model.FRAGSCAFF_SCAFFOLD_12.154	chr08	33901439	33901981	266	2	0.0075188	mRNA	0	NA	NA	NA	92	1	0.0108696	174	1	0.00574713	NA	NA	NA
evm.model.FRAGSCAFF_SCAFFOLD_12.155	chr08	33906204	33908398	1259	0	0	mRNA	20.700453	NA	NA	NA	488	0	0	771	0	0	NA	NA	NA
evm.model.FRAGSCAFF_SCAFFOLD_12.156	chr08	33909872	33910548	409	0	0	mRNA	4.141883	NA	NA	NA	312	0	0	97	0	0	NA	NA	NA
evm.model.FRAGSCAFF_SCAFFOLD_12.157	chr08	33910848	33913799	1915	3	0.00156658	mRNA	2.385628	NA	NA	NA	427	0	0	1488	3	0.00201613	NA	NA	NA
evm.model.FRAGSCAFF_SCAFFOLD_12.158	chr08	33913906	33915912	1057	4	0.0037843	mRNA	1.212075	62	1	0.016129	380	3	0.00789474	615	0	0	NA	NA	NA
evm.model.FRAGSCAFF_SCAFFOLD_12.159	chr08	33931460	33936195	2634	4	0.0015186	mRNA	3.17583	35	0	0	853	3	0.003517	1746	1	0.000572738	NA	NA	NA
evm.model.FRAGSCAFF_SCAFFOLD_1.216	chr09	44480003	44481538	462	3	0.00649351	mRNA	0.355174	NA	NA	NA	462	3	0.00649351	NA	NA	NA	NA	NA	NA
evm.model.FRAGSCAFF_SCAFFOLD_12.160	chr08	33984396	33988369	2118	2	0.000944287	mRNA	6.629735	192	0	0	359	0	0	1157	0	0	410	2	0.00487805
evm.model.FRAGSCAFF_SCAFFOLD_12.161	chr08	33993294	33994004	274	0	0	mRNA	0	NA	NA	NA	138	0	0	136	0	0	NA	NA	NA
evm.model.FRAGSCAFF_SCAFFOLD_12.162	chr08	34001675	34002749	494	0	0	mRNA	5.058684	53	0	0	158	0	0	86	0	0	197	0	0
evm.model.FRAGSCAFF_SCAFFOLD_12.164	chr08	34039213	34040181	350	0	0	mRNA	3.477275	39	0	0	246	0	0	NA	NA	NA	65	0	0
evm.model.FRAGSCAFF_SCAFFOLD_12.165	chr08	34040973	34043198	708	2	0.00282486	mRNA	0.626658	NA	NA	NA	579	2	0.00345423	129	0	0	NA	NA	NA
evm.model.FRAGSCAFF_SCAFFOLD_12.167	chr08	34065281	34070668	3209	3	0.000934871	mRNA	15.117726	NA	NA	NA	299	0	0	2648	2	0.000755287	262	1	0.00381679
evm.model.FRAGSCAFF_SCAFFOLD_12.168	chr08	34070992	34075687	2598	2	0.000769823	mRNA	7.82158	144	0	0	843	1	0.00118624	1335	1	0.000749064	276	0	0
evm.model.FRAGSCAFF_SCAFFOLD_12.169	chr08	34079816	34084275	2528	3	0.00118671	mRNA	3.489703	77	0	0	939	2	0.00212993	1403	1	0.000712758	109	0	0
evm.model.FRAGSCAFF_SCAFFOLD_1.217	chr09	44495080	44496658	444	6	0.0135135	mRNA	2.575245	61	0	0	383	6	0.0156658	NA	NA	NA	NA	NA	NA
evm.model.FRAGSCAFF_SCAFFOLD_12.170	chr08	34124705	34131858	4090	26	0.00635697	mRNA	0	NA	NA	NA	274	0	0	3623	25	0.00690036	193	1	0.00518135
evm.model.FRAGSCAFF_SCAFFOLD_12.171	chr08	34142564	34147390	2933	4	0.00136379	mRNA	5.11528	66	1	0.0151515	1036	1	0.000965251	1663	2	0.00120265	168	0	0
evm.model.FRAGSCAFF_SCAFFOLD_12.172	chr08	34154576	34162009	4021	25	0.00621736	mRNA	2.09393	37	0	0	1194	1	0.000837521	2684	24	0.00894188	106	0	0
evm.model.FRAGSCAFF_SCAFFOLD_12.173	chr08	34171251	34176353	2909	3	0.00103128	mRNA	1.324719	39	0	0	884	0	0	1800	3	0.00166667	186	0	0
evm.model.FRAGSCAFF_SCAFFOLD_12.177	chr08	34242793	34244431	882	0	0	mRNA	20.680143	NA	NA	NA	514	0	0	368	0	0	NA	NA	NA
evm.model.FRAGSCAFF_SCAFFOLD_12.178	chr08	34245032	34246356	809	0	0	mRNA	45.089264	NA	NA	NA	378	0	0	431	0	0	NA	NA	NA
evm.model.FRAGSCAFF_SCAFFOLD_1.218	chr09	44504340	44508507	2382	9	0.00377834	mRNA	0.649397	NA	NA	NA	500	3	0.006	1681	6	0.0035693	201	0	0
evm.model.FRAGSCAFF_SCAFFOLD_12.18	chr08	31603865	31604821	583	0	0	mRNA	0.42015	47	0	0	320	0	0	216	0	0	NA	NA	NA
evm.model.FRAGSCAFF_SCAFFOLD_12.180	chr08	34261837	34264919	1797	1	0.000556483	mRNA	13.978724	85	0	0	191	0	0	1187	0	0	334	1	0.00299401
evm.model.FRAGSCAFF_SCAFFOLD_12.182	chr08	34278628	34279537	448	0	0	mRNA	0	NA	NA	NA	154	0	0	294	0	0	NA	NA	NA
evm.model.FRAGSCAFF_SCAFFOLD_12.183	chr08	34284094	34286970	1540	0	0	mRNA	2.063	NA	NA	NA	785	0	0	608	0	0	147	0	0
evm.model.FRAGSCAFF_SCAFFOLD_12.186	chr08	34340776	34341664	523	1	0.00191205	mRNA	0	NA	NA	NA	309	1	0.00323625	214	0	0	NA	NA	NA
evm.model.FRAGSCAFF_SCAFFOLD_12.187	chr08	34347863	34349832	761	4	0.00525624	mRNA	4.271159	38	0	0	293	2	0.00682594	96	0	0	334	2	0.00598802
evm.model.FRAGSCAFF_SCAFFOLD_12.188	chr08	34349074	34349589	184	2	0.0108696	mRNA	0	NA	NA	NA	184	2	0.0108696	NA	NA	NA	NA	NA	NA
evm.model.FRAGSCAFF_SCAFFOLD_12.189	chr08	34366229	34367938	701	0	0	mRNA	0.952225	12	0	0	647	0	0	NA	NA	NA	42	0	0
evm.model.FRAGSCAFF_SCAFFOLD_12.19	chr08	31605241	31605708	248	0	0	mRNA	10.513057	NA	NA	NA	158	0	0	90	0	0	NA	NA	NA
evm.model.FRAGSCAFF_SCAFFOLD_12.190	chr08	34369316	34376357	4244	3	0.00070688	mRNA	13.037598	21	1	0.047619	941	1	0.0010627	3102	1	0.000322373	180	0	0
evm.model.FRAGSCAFF_SCAFFOLD_12.191	chr08	34380120	34381121	267	1	0.00374532	mRNA	1.216668	NA	NA	NA	254	1	0.00393701	NA	NA	NA	13	0	0
evm.model.FRAGSCAFF_SCAFFOLD_12.2	chr08	31391746	31398718	4130	0	0	mRNA	0.007876	NA	NA	NA	494	0	0	3636	0	0	NA	NA	NA
evm.model.FRAGSCAFF_SCAFFOLD_1.220	chr09	44520055	44521208	511	0	0	mRNA	31.266981	37	0	0	135	0	0	75	0	0	264	0	0
evm.model.FRAGSCAFF_SCAFFOLD_12.20	chr08	31608613	31616581	4726	3	0.000634786	mRNA	28.422853	47	0	0	1291	1	0.000774593	3126	2	0.000639795	262	0	0
evm.model.FRAGSCAFF_SCAFFOLD_12.202	chr08	34648352	34652087	1591	0	0	mRNA	0.640722	21	0	0	921	0	0	649	0	0	NA	NA	NA
evm.model.FRAGSCAFF_SCAFFOLD_12.207	chr08	34780440	34781114	292	0	0	mRNA	0.201204	NA	NA	NA	226	0	0	66	0	0	NA	NA	NA
evm.model.FRAGSCAFF_SCAFFOLD_12.208	chr08	34801974	34802969	493	0	0	mRNA	0	NA	NA	NA	493	0	0	NA	NA	NA	NA	NA	NA
evm.model.FRAGSCAFF_SCAFFOLD_12.209	chr08	34805108	34815027	5437	0	0	mRNA	0.019033	NA	NA	NA	695	0	0	4742	0	0	NA	NA	NA
evm.model.FRAGSCAFF_SCAFFOLD_1.221	chr09	44532731	44537703	2876	0	0	mRNA	63.7855	52	0	0	195	0	0	2485	0	0	144	0	0
evm.model.FRAGSCAFF_SCAFFOLD_12.21	chr08	31621497	31629036	4104	9	0.00219298	mRNA	22.701902	127	0	0	202	0	0	3618	9	0.00248756	157	0	0
evm.model.FRAGSCAFF_SCAFFOLD_12.211	chr08	34844493	34846868	1439	0	0	mRNA	0	NA	NA	NA	255	0	0	1184	0	0	NA	NA	NA
evm.model.FRAGSCAFF_SCAFFOLD_12.212	chr08	34858142	34860788	1510	3	0.00198675	mRNA	1.335828	NA	NA	NA	307	1	0.00325733	812	2	0.00246305	391	0	0
evm.model.FRAGSCAFF_SCAFFOLD_12.214	chr08	34867518	34878045	6468	14	0.0021645	mRNA	5.618471	62	0	0	1560	4	0.0025641	4694	9	0.00191734	152	1	0.00657895
evm.model.FRAGSCAFF_SCAFFOLD_12.215	chr08	34878392	34883389	2924	3	0.00102599	mRNA	14.948452	NA	NA	NA	507	2	0.00394477	2225	1	0.000449438	192	0	0
evm.model.FRAGSCAFF_SCAFFOLD_12.217	chr08	34887883	34888224	120	0	0	mRNA	0	NA	NA	NA	120	0	0	NA	NA	NA	NA	NA	NA
evm.model.FRAGSCAFF_SCAFFOLD_12.219	chr08	34890349	34891491	401	1	0.00249377	mRNA	0	NA	NA	NA	401	1	0.00249377	NA	NA	NA	NA	NA	NA
evm.model.FRAGSCAFF_SCAFFOLD_1.222	chr09	44538277	44540445	1233	1	0.00081103	mRNA	21.709259	NA	NA	NA	115	0	0	1118	1	0.000894454	NA	NA	NA
evm.model.FRAGSCAFF_SCAFFOLD_12.22	chr08	31634648	31640332	2952	13	0.00440379	mRNA	35.167038	15	0	0	283	0	0	2319	13	0.00560586	335	0	0
evm.model.FRAGSCAFF_SCAFFOLD_12.220	chr08	34895838	34899196	1863	3	0.00161031	mRNA	2.304398	NA	NA	NA	166	1	0.0060241	1697	2	0.00117855	NA	NA	NA
evm.model.FRAGSCAFF_SCAFFOLD_12.221	chr08	34899506	34901717	1227	1	0.000814996	mRNA	2.524066	7	0	0	436	1	0.00229358	536	0	0	248	0	0
evm.model.FRAGSCAFF_SCAFFOLD_12.223	chr08	34913221	34915590	1290	0	0	mRNA	42.2575	73	0	0	274	0	0	731	0	0	212	0	0
evm.model.FRAGSCAFF_SCAFFOLD_12.224	chr08	34916122	34920992	2803	2	0.000713521	mRNA	0.109893	NA	NA	NA	1098	1	0.000910747	1521	1	0.000657462	184	0	0
evm.model.FRAGSCAFF_SCAFFOLD_12.225	chr08	34936906	34938389	615	1	0.00162602	mRNA	240.751846	251	1	0.00398406	117	0	0	NA	NA	NA	247	0	0
evm.model.FRAGSCAFF_SCAFFOLD_12.226	chr08	34939060	34943743	2429	10	0.00411692	mRNA	167.390167	121	1	0.00826446	86	0	0	2082	8	0.00384246	140	1	0.00714286
evm.model.FRAGSCAFF_SCAFFOLD_12.227	chr08	34944715	34949555	2356	9	0.00382003	mRNA	9.867064	NA	NA	NA	967	5	0.00517063	1389	4	0.00287977	NA	NA	NA
evm.model.FRAGSCAFF_SCAFFOLD_12.228	chr08	34951325	34952020	176	1	0.00568182	mRNA	0.281239	NA	NA	NA	176	1	0.00568182	NA	NA	NA	NA	NA	NA
evm.model.FRAGSCAFF_SCAFFOLD_12.229	chr08	34972728	34984447	6292	0	0	mRNA	1.729683	48	0	0	855	0	0	5235	0	0	154	0	0
evm.model.FRAGSCAFF_SCAFFOLD_1.223	chr09	44543084	44543989	237	4	0.0168776	mRNA	0	NA	NA	NA	237	4	0.0168776	NA	NA	NA	NA	NA	NA
evm.model.FRAGSCAFF_SCAFFOLD_12.23	chr08	31641693	31643430	618	0	0	mRNA	31.086922	77	0	0	336	0	0	NA	NA	NA	205	0	0
evm.model.FRAGSCAFF_SCAFFOLD_12.230.3	chr08	35014975	35019421	2551	2	0.000784006	mRNA	25.485565	62	1	0.016129	1005	1	0.000995025	1215	0	0	269	0	0
evm.model.FRAGSCAFF_SCAFFOLD_12.231	chr08	35029860	35034745	2396	10	0.00417362	mRNA	40.13245	140	0	0	1135	10	0.00881057	505	0	0	616	0	0
evm.model.FRAGSCAFF_SCAFFOLD_12.232	chr08	35036924	35043931	4061	3	0.000738734	mRNA	9.635299	136	1	0.00735294	1141	2	0.00175285	2543	0	0	241	0	0
evm.model.FRAGSCAFF_SCAFFOLD_12.233	chr08	35045560	35046351	262	0	0	mRNA	0.171226	NA	NA	NA	262	0	0	NA	NA	NA	NA	NA	NA
evm.model.FRAGSCAFF_SCAFFOLD_12.234	chr08	35055921	35059997	1979	1	0.000505306	mRNA	1.36262	NA	NA	NA	686	1	0.00145773	1109	0	0	184	0	0
evm.model.FRAGSCAFF_SCAFFOLD_12.235	chr08	35085320	35085843	237	0	0	mRNA	1.785767	17	0	0	220	0	0	NA	NA	NA	NA	NA	NA
evm.model.FRAGSCAFF_SCAFFOLD_12.236	chr08	35085893	35086555	193	0	0	mRNA	1.780264	NA	NA	NA	193	0	0	NA	NA	NA	NA	NA	NA
evm.model.FRAGSCAFF_SCAFFOLD_12.237	chr08	35095557	35098440	1523	1	0.000656599	mRNA	1.91653	NA	NA	NA	357	0	0	815	1	0.00122699	351	0	0
evm.model.FRAGSCAFF_SCAFFOLD_12.238	chr08	35100499	35103634	1789	2	0.00111794	mRNA	24.991154	17	0	0	271	0	0	1368	2	0.00146199	133	0	0
evm.model.FRAGSCAFF_SCAFFOLD_12.239	chr08	35105199	35107423	1088	0	0	mRNA	0.148677	NA	NA	NA	643	0	0	323	0	0	122	0	0
evm.model.FRAGSCAFF_SCAFFOLD_1.224	chr09	44555236	44556165	275	1	0.00363636	mRNA	0	NA	NA	NA	275	1	0.00363636	NA	NA	NA	NA	NA	NA
evm.model.FRAGSCAFF_SCAFFOLD_12.24	chr08	31643762	31644831	640	0	0	mRNA	0.574092	NA	NA	NA	193	0	0	447	0	0	NA	NA	NA
evm.model.FRAGSCAFF_SCAFFOLD_12.243	chr08	35165365	35165582	74	2	0.027027	mRNA	0	NA	NA	NA	74	2	0.027027	NA	NA	NA	NA	NA	NA
evm.model.FRAGSCAFF_SCAFFOLD_12.245	chr08	35167620	35169730	697	5	0.0071736	mRNA	3.964046	248	0	0	400	4	0.01	NA	NA	NA	49	1	0.0204082
evm.model.FRAGSCAFF_SCAFFOLD_12.246	chr08	35184063	35184407	195	0	0	mRNA	37.304462	NA	NA	NA	195	0	0	NA	NA	NA	NA	NA	NA
evm.model.FRAGSCAFF_SCAFFOLD_12.247	chr08	35184495	35186238	990	1	0.0010101	mRNA	12.217609	NA	NA	NA	259	1	0.003861	731	0	0	NA	NA	NA
evm.model.FRAGSCAFF_SCAFFOLD_12.248	chr08	35186560	35189398	1527	7	0.00458415	mRNA	9.128819	NA	NA	NA	818	6	0.00733496	709	1	0.00141044	NA	NA	NA
evm.model.FRAGSCAFF_SCAFFOLD_12.249	chr08	35191713	35196755	2841	5	0.00175994	mRNA	21.421499	NA	NA	NA	712	2	0.00280899	2129	3	0.00140911	NA	NA	NA
evm.model.FRAGSCAFF_SCAFFOLD_1.225	chr09	44560229	44566489	3439	7	0.00203548	mRNA	0	NA	NA	NA	2018	4	0.00198216	1421	3	0.00211119	NA	NA	NA
evm.model.FRAGSCAFF_SCAFFOLD_12.25	chr08	31663583	31666096	1301	3	0.00230592	mRNA	0.032696	NA	NA	NA	456	2	0.00438596	845	1	0.00118343	NA	NA	NA
evm.model.FRAGSCAFF_SCAFFOLD_12.250	chr08	35201653	35202861	470	1	0.00212766	mRNA	39.204075	25	0	0	211	1	0.00473934	50	0	0	184	0	0
evm.model.FRAGSCAFF_SCAFFOLD_12.251	chr08	35203573	35205099	539	2	0.00371058	mRNA	0	NA	NA	NA	405	2	0.00493827	134	0	0	NA	NA	NA
evm.model.FRAGSCAFF_SCAFFOLD_12.252	chr08	35210222	35212768	1043	3	0.00287632	mRNA	14.788217	25	0	0	287	1	0.00348432	486	2	0.00411523	245	0	0
evm.model.FRAGSCAFF_SCAFFOLD_12.253	chr08	35221873	35227322	3146	8	0.00254291	mRNA	20.9305	NA	NA	NA	314	1	0.00318471	2832	7	0.00247175	NA	NA	NA
evm.model.FRAGSCAFF_SCAFFOLD_12.254	chr08	35227901	35236674	4606	50	0.0108554	mRNA	11.812019	NA	NA	NA	1991	3	0.00150678	2615	47	0.0179732	NA	NA	NA
evm.model.FRAGSCAFF_SCAFFOLD_12.255	chr08	35243177	35245299	1213	3	0.00247321	mRNA	0	NA	NA	NA	453	2	0.00441501	760	1	0.00131579	NA	NA	NA
evm.model.FRAGSCAFF_SCAFFOLD_12.256	chr08	35248504	35251604	1860	0	0	mRNA	2.235122	35	0	0	1136	0	0	441	0	0	248	0	0
evm.model.FRAGSCAFF_SCAFFOLD_12.257	chr08	35254461	35258610	2288	2	0.000874126	mRNA	2.22467	70	0	0	1096	2	0.00182482	1122	0	0	NA	NA	NA
evm.model.FRAGSCAFF_SCAFFOLD_12.258	chr08	35293226	35294562	450	0	0	mRNA	0	NA	NA	NA	393	0	0	57	0	0	NA	NA	NA
evm.model.FRAGSCAFF_SCAFFOLD_12.259	chr08	35315961	35317778	1051	2	0.00190295	mRNA	0	NA	NA	NA	1051	2	0.00190295	NA	NA	NA	NA	NA	NA
evm.model.FRAGSCAFF_SCAFFOLD_1.226	chr09	44570061	44587509	9943	23	0.00231319	mRNA	0.156469	NA	NA	NA	2141	4	0.00186829	7802	19	0.00243527	NA	NA	NA
evm.model.FRAGSCAFF_SCAFFOLD_12.26	chr08	31681981	31685378	1639	3	0.00183038	mRNA	47.227123	14	0	0	599	1	0.00166945	806	2	0.00248139	220	0	0
evm.model.FRAGSCAFF_SCAFFOLD_12.260	chr08	35319036	35320463	807	14	0.0173482	mRNA	0	NA	NA	NA	105	9	0.0857143	702	5	0.00712251	NA	NA	NA
evm.model.FRAGSCAFF_SCAFFOLD_12.261	chr08	35320845	35321911	542	0	0	mRNA	0	4	0	0	339	0	0	199	0	0	NA	NA	NA
evm.model.FRAGSCAFF_SCAFFOLD_12.262	chr08	35361462	35362620	742	0	0	mRNA	0	NA	NA	NA	287	0	0	455	0	0	NA	NA	NA
evm.model.FRAGSCAFF_SCAFFOLD_12.263	chr08	35369473	35372839	1756	2	0.00113895	mRNA	35.797768	80	0	0	567	0	0	899	2	0.00222469	210	0	0
evm.model.FRAGSCAFF_SCAFFOLD_12.264	chr08	35377262	35380751	1874	17	0.0090715	mRNA	0	NA	NA	NA	229	10	0.0436681	1645	7	0.00425532	NA	NA	NA
evm.model.FRAGSCAFF_SCAFFOLD_12.265	chr08	35394439	35398828	2397	4	0.00166875	mRNA	1.998304	117	0	0	1022	3	0.00293542	1042	1	0.000959693	216	0	0
evm.model.FRAGSCAFF_SCAFFOLD_12.266	chr08	35400475	35413002	7299	11	0.00150706	mRNA	1.992421	156	0	0	2655	3	0.00112994	4488	8	0.00178253	NA	NA	NA
evm.model.FRAGSCAFF_SCAFFOLD_12.269	chr08	35425599	35427147	900	0	0	mRNA	0.21519	NA	NA	NA	460	0	0	291	0	0	149	0	0
evm.model.FRAGSCAFF_SCAFFOLD_1.227	chr09	44588495	44589928	498	3	0.0060241	mRNA	1.49933	NA	NA	NA	423	3	0.0070922	NA	NA	NA	75	0	0
evm.model.FRAGSCAFF_SCAFFOLD_12.27	chr08	31733389	31735756	893	2	0.00223964	mRNA	1.29018	8	0	0	567	2	0.00352734	NA	NA	NA	318	0	0
evm.model.FRAGSCAFF_SCAFFOLD_12.270	chr08	35427684	35431184	1824	4	0.00219298	mRNA	10.844087	390	3	0.00769231	339	0	0	950	1	0.00105263	145	0	0
evm.model.FRAGSCAFF_SCAFFOLD_12.272	chr08	35436521	35442759	3744	2	0.000534188	mRNA	3.922597	NA	NA	NA	851	1	0.00117509	2893	1	0.000345662	NA	NA	NA
evm.model.FRAGSCAFF_SCAFFOLD_12.273	chr08	35445065	35446387	357	6	0.0168067	mRNA	0	NA	NA	NA	357	6	0.0168067	NA	NA	NA	NA	NA	NA
evm.model.FRAGSCAFF_SCAFFOLD_12.274	chr08	35447427	35448776	403	4	0.00992556	mRNA	0	NA	NA	NA	403	4	0.00992556	NA	NA	NA	NA	NA	NA
evm.model.FRAGSCAFF_SCAFFOLD_12.277	chr08	35462935	35468546	3242	7	0.00215916	mRNA	6.111248	NA	NA	NA	1596	5	0.00313283	1646	2	0.00121507	NA	NA	NA
evm.model.FRAGSCAFF_SCAFFOLD_12.278	chr08	35468555	35470000	724	2	0.00276243	mRNA	25.15424	NA	NA	NA	724	2	0.00276243	NA	NA	NA	NA	NA	NA
evm.model.FRAGSCAFF_SCAFFOLD_12.279	chr08	35480846	35484353	1960	3	0.00153061	mRNA	55.793083	21	0	0	662	2	0.00302115	1277	1	0.000783085	NA	NA	NA
evm.model.FRAGSCAFF_SCAFFOLD_1.228	chr09	44590256	44591644	845	3	0.0035503	mRNA	61.858707	NA	NA	NA	164	2	0.0121951	681	1	0.00146843	NA	NA	NA
evm.model.FRAGSCAFF_SCAFFOLD_12.280	chr08	35489923	35501369	6326	6	0.000948467	mRNA	17.015963	NA	NA	NA	3056	4	0.0013089	3033	2	0.000659413	237	0	0
evm.model.FRAGSCAFF_SCAFFOLD_12.281	chr08	35503038	35509122	3269	3	0.000917712	mRNA	2.74413	30	0	0	221	0	0	2819	3	0.00106421	199	0	0
evm.model.FRAGSCAFF_SCAFFOLD_12.283	chr08	35520820	35521349	160	1	0.00625	mRNA	0.418288	NA	NA	NA	76	1	0.0131579	NA	NA	NA	84	0	0
evm.model.FRAGSCAFF_SCAFFOLD_12.284	chr08	35536276	35540034	1798	0	0	mRNA	0.043671	NA	NA	NA	655	0	0	1143	0	0	NA	NA	NA
evm.model.FRAGSCAFF_SCAFFOLD_12.28.4	chr08	31757624	31761122	1787	3	0.00167879	mRNA	9.825367	70	0	0	637	1	0.00156986	837	2	0.00238949	243	0	0
evm.model.FRAGSCAFF_SCAFFOLD_12.285	chr08	35548929	35551367	967	2	0.00206825	mRNA	11.372039	NA	NA	NA	345	1	0.00289855	503	1	0.00198807	119	0	0
evm.model.FRAGSCAFF_SCAFFOLD_12.286	chr08	35552976	35556032	1577	6	0.00380469	mRNA	15.284267	72	2	0.0277778	536	2	0.00373134	969	2	0.00206398	NA	NA	NA
evm.model.FRAGSCAFF_SCAFFOLD_12.287	chr08	35560479	35564591	2356	6	0.00254669	mRNA	3.482662	12	0	0	638	2	0.0031348	1706	4	0.00234467	NA	NA	NA
evm.model.FRAGSCAFF_SCAFFOLD_12.288	chr08	35569174	35574536	3195	3	0.000938967	mRNA	21.539351	10	0	0	461	1	0.0021692	2453	2	0.000815328	271	0	0
evm.model.FRAGSCAFF_SCAFFOLD_12.289	chr08	35577191	35578636	720	1	0.00138889	mRNA	32.201786	NA	NA	NA	409	1	0.00244499	157	0	0	154	0	0
evm.model.FRAGSCAFF_SCAFFOLD_1.229	chr09	44592093	44592630	209	0	0	mRNA	22.748846	NA	NA	NA	169	0	0	40	0	0	NA	NA	NA
evm.model.FRAGSCAFF_SCAFFOLD_12.291	chr08	35614067	35615494	437	2	0.00457666	mRNA	0.284213	NA	NA	NA	437	2	0.00457666	NA	NA	NA	NA	NA	NA
evm.model.FRAGSCAFF_SCAFFOLD_12.292	chr08	35628298	35632556	2436	1	0.000410509	mRNA	0	NA	NA	NA	449	0	0	1987	1	0.000503271	NA	NA	NA
evm.model.FRAGSCAFF_SCAFFOLD_12.293	chr08	35669769	35677291	4516	7	0.00155004	mRNA	240.12648	31	0	0	1017	0	0	3252	7	0.00215252	216	0	0
evm.model.FRAGSCAFF_SCAFFOLD_12.294	chr08	35692046	35697712	3237	1	0.000308928	mRNA	0.070283	NA	NA	NA	1480	1	0.000675676	1757	0	0	NA	NA	NA
evm.model.FRAGSCAFF_SCAFFOLD_12.296	chr08	35703495	35704817	396	17	0.0429293	mRNA	0.14247	NA	NA	NA	396	17	0.0429293	NA	NA	NA	NA	NA	NA
evm.model.FRAGSCAFF_SCAFFOLD_12.297	chr08	35709730	35712390	1491	1	0.000670691	mRNA	19.077478	NA	NA	NA	255	0	0	1236	1	0.000809061	NA	NA	NA
evm.model.FRAGSCAFF_SCAFFOLD_12.298	chr08	35714245	35717216	1674	3	0.00179211	mRNA	119.15329	NA	NA	NA	246	1	0.00406504	1428	2	0.00140056	NA	NA	NA
evm.model.FRAGSCAFF_SCAFFOLD_12.299	chr08	35718281	35720087	879	2	0.00227531	mRNA	143.786133	11	1	0.0909091	265	0	0	485	1	0.00206186	118	0	0
evm.model.FRAGSCAFF_SCAFFOLD_12.29_evm.model.FRAGSCAFF_SCAFFOLD_12.30	chr08	31767939	31773337	3123	8	0.00256164	mRNA	56.595215	40	0	0	469	1	0.0021322	2462	7	0.00284322	152	0	0
evm.model.FRAGSCAFF_SCAFFOLD_1.230	chr09	44594185	44599847	3071	2	0.000651254	mRNA	62.457874	257	0	0	816	0	0	1583	2	0.00126342	415	0	0
evm.model.FRAGSCAFF_SCAFFOLD_12.301	chr08	35728207	35739080	6107	32	0.00523989	mRNA	8.841523	70	0	0	1716	5	0.00291375	4321	27	0.00624855	NA	NA	NA
evm.model.FRAGSCAFF_SCAFFOLD_12.302	chr08	35741965	35743566	655	5	0.00763359	mRNA	1.688892	NA	NA	NA	129	0	0	526	5	0.0095057	NA	NA	NA
evm.model.FRAGSCAFF_SCAFFOLD_12.303	chr08	35763065	35768117	2706	2	0.000739098	mRNA	12.958865	36	0	0	1406	1	0.000711238	733	1	0.00136426	531	0	0
evm.model.FRAGSCAFF_SCAFFOLD_12.304	chr08	35768696	35769580	276	3	0.0108696	mRNA	6.82972	NA	NA	NA	172	3	0.0174419	NA	NA	NA	104	0	0
evm.model.FRAGSCAFF_SCAFFOLD_12.305	chr08	35775590	35776577	380	0	0	mRNA	130.87941	34	0	0	143	0	0	NA	NA	NA	203	0	0
evm.model.FRAGSCAFF_SCAFFOLD_12.306	chr08	35776785	35779443	1389	2	0.00143988	mRNA	3.991969	NA	NA	NA	605	2	0.00330579	784	0	0	NA	NA	NA
evm.model.FRAGSCAFF_SCAFFOLD_12.307	chr08	35779899	35780222	126	0	0	mRNA	98.851471	NA	NA	NA	78	0	0	48	0	0	NA	NA	NA
evm.model.FRAGSCAFF_SCAFFOLD_12.308	chr08	35788406	35792150	2050	6	0.00292683	mRNA	1.045833	NA	NA	NA	676	5	0.00739645	1374	1	0.000727802	NA	NA	NA
evm.model.FRAGSCAFF_SCAFFOLD_12.309	chr08	35793933	35798534	2631	4	0.00152033	mRNA	2.246529	13	0	0	722	2	0.00277008	1657	0	0	239	2	0.0083682
evm.model.FRAGSCAFF_SCAFFOLD_1.231	chr09	44603253	44610159	4045	14	0.00346106	mRNA	50.554558	78	0	0	863	1	0.00115875	2950	13	0.00440678	154	0	0
evm.model.FRAGSCAFF_SCAFFOLD_12.31	chr08	31815231	31815665	146	1	0.00684932	mRNA	0	NA	NA	NA	146	1	0.00684932	NA	NA	NA	NA	NA	NA
evm.model.FRAGSCAFF_SCAFFOLD_12.310	chr08	35817322	35818065	204	0	0	mRNA	0.312601	NA	NA	NA	204	0	0	NA	NA	NA	NA	NA	NA
evm.model.FRAGSCAFF_SCAFFOLD_12.311	chr08	35820333	35824390	2064	1	0.000484496	mRNA	238.032883	29	0	0	791	1	0.00126422	1128	0	0	116	0	0
evm.model.FRAGSCAFF_SCAFFOLD_12.312	chr08	35832366	35834684	1040	3	0.00288462	mRNA	3.584607	88	0	0	362	3	0.00828729	590	0	0	NA	NA	NA
evm.model.FRAGSCAFF_SCAFFOLD_12.313	chr08	35843874	35851462	4133	19	0.00459714	mRNA	41.097366	24	1	0.0416667	951	4	0.0042061	2879	13	0.00451546	279	1	0.00358423
evm.model.FRAGSCAFF_SCAFFOLD_12.314	chr08	35867258	35868098	310	0	0	mRNA	1.751264	NA	NA	NA	148	0	0	83	0	0	79	0	0
evm.model.FRAGSCAFF_SCAFFOLD_12.315	chr08	35874362	35876091	573	4	0.0069808	mRNA	3.16454	NA	NA	NA	499	4	0.00801603	NA	NA	NA	74	0	0
evm.model.FRAGSCAFF_SCAFFOLD_12.316	chr08	35877220	35880589	1925	7	0.00363636	mRNA	0.477	NA	NA	NA	1391	7	0.00503235	489	0	0	45	0	0
evm.model.FRAGSCAFF_SCAFFOLD_12.317	chr08	35883754	35886238	1380	0	0	mRNA	76.48745	30	0	0	114	0	0	1061	0	0	175	0	0
evm.model.FRAGSCAFF_SCAFFOLD_12.318	chr08	35887444	35888504	382	0	0	mRNA	1.670395	17	0	0	188	0	0	NA	NA	NA	177	0	0
evm.model.FRAGSCAFF_SCAFFOLD_12.319	chr08	35891294	35910786	10779	64	0.00593747	mRNA	4.025773	NA	NA	NA	3159	10	0.00316556	7181	54	0.00751984	439	0	0
evm.model.FRAGSCAFF_SCAFFOLD_1.232	chr09	44612608	44617223	2553	9	0.00352526	mRNA	115.021179	8	0	0	751	8	0.0106525	1658	1	0.000603136	136	0	0
evm.model.FRAGSCAFF_SCAFFOLD_12.32	chr08	31815685	31816290	183	0	0	mRNA	0	NA	NA	NA	183	0	0	NA	NA	NA	NA	NA	NA
evm.model.FRAGSCAFF_SCAFFOLD_12.321	chr08	35944279	35948385	1754	5	0.00285063	mRNA	8.522122	144	0	0	285	4	0.0140351	1186	1	0.00084317	139	0	0
evm.model.FRAGSCAFF_SCAFFOLD_12.323.1	chr08	35959692	35964680	2817	3	0.00106496	mRNA	77.952644	44	0	0	353	1	0.00283286	2088	2	0.000957854	332	0	0
evm.model.FRAGSCAFF_SCAFFOLD_12.324	chr08	35968009	35969679	689	1	0.00145138	mRNA	2.083073	20	0	0	310	1	0.00322581	NA	NA	NA	359	0	0
evm.model.FRAGSCAFF_SCAFFOLD_12.326	chr08	35976766	35979706	1751	0	0	mRNA	0.355192	NA	NA	NA	618	0	0	1133	0	0	NA	NA	NA
evm.model.FRAGSCAFF_SCAFFOLD_12.327	chr08	35982069	35983684	482	9	0.0186722	mRNA	0	NA	NA	NA	425	6	0.0141176	57	3	0.0526316	NA	NA	NA
evm.model.FRAGSCAFF_SCAFFOLD_1.233	chr09	44622403	44626292	1885	5	0.00265252	mRNA	11.153928	77	1	0.012987	211	1	0.00473934	1461	3	0.00205339	136	0	0
evm.model.FRAGSCAFF_SCAFFOLD_12.33	chr08	31816410	31817021	318	0	0	mRNA	0	NA	NA	NA	257	0	0	61	0	0	NA	NA	NA
evm.model.FRAGSCAFF_SCAFFOLD_12.335	chr08	36047318	36051338	2223	0	0	mRNA	0.175626	NA	NA	NA	1351	0	0	872	0	0	NA	NA	NA
evm.model.FRAGSCAFF_SCAFFOLD_12.336	chr08	36057107	36058824	1055	0	0	mRNA	0	NA	NA	NA	722	0	0	333	0	0	NA	NA	NA
evm.model.FRAGSCAFF_SCAFFOLD_12.338	chr08	36079261	36084000	2861	6	0.00209717	mRNA	0	NA	NA	NA	247	2	0.00809717	2614	4	0.00153022	NA	NA	NA
evm.model.FRAGSCAFF_SCAFFOLD_12.339	chr08	36084823	36085811	413	1	0.00242131	mRNA	81.65506	NA	NA	NA	146	0	0	NA	NA	NA	267	1	0.00374532
evm.model.FRAGSCAFF_SCAFFOLD_1.234	chr09	44634204	44638856	2852	5	0.00175316	mRNA	0	NA	NA	NA	235	2	0.00851064	2617	3	0.00114635	NA	NA	NA
evm.model.FRAGSCAFF_SCAFFOLD_12.34	chr08	31837324	31839567	1481	1	0.000675219	mRNA	0.10676	NA	NA	NA	592	0	0	775	1	0.00129032	114	0	0
evm.model.FRAGSCAFF_SCAFFOLD_12.340	chr08	36107869	36109511	982	2	0.00203666	mRNA	0	NA	NA	NA	234	0	0	748	2	0.0026738	NA	NA	NA
evm.model.FRAGSCAFF_SCAFFOLD_12.341	chr08	36110135	36113672	2210	3	0.00135747	mRNA	0.15988	NA	NA	NA	641	1	0.00156006	1569	2	0.0012747	NA	NA	NA
evm.model.FRAGSCAFF_SCAFFOLD_12.342	chr08	36116616	36123430	4147	5	0.00120569	mRNA	5.679509	76	0	0	457	0	0	3322	5	0.00150512	292	0	0
evm.model.FRAGSCAFF_SCAFFOLD_12.343	chr08	36130961	36133554	1067	7	0.00656045	mRNA	14.958391	NA	NA	NA	579	6	0.0103627	488	1	0.00204918	NA	NA	NA
evm.model.FRAGSCAFF_SCAFFOLD_12.344	chr08	36138562	36139449	484	1	0.00206612	mRNA	0	NA	NA	NA	234	0	0	250	1	0.004	NA	NA	NA
evm.model.FRAGSCAFF_SCAFFOLD_12.345	chr08	36149166	36149438	93	0	0	mRNA	0	NA	NA	NA	93	0	0	NA	NA	NA	NA	NA	NA
evm.model.FRAGSCAFF_SCAFFOLD_12.346	chr08	36153025	36155349	993	14	0.0140987	mRNA	0.6187	NA	NA	NA	244	11	0.045082	606	3	0.0049505	143	0	0
evm.model.FRAGSCAFF_SCAFFOLD_12.347	chr08	36161191	36161715	224	1	0.00446429	mRNA	2.159731	51	0	0	61	1	0.0163934	NA	NA	NA	112	0	0
evm.model.FRAGSCAFF_SCAFFOLD_12.348	chr08	36162103	36164692	1380	3	0.00217391	mRNA	0	NA	NA	NA	700	2	0.00285714	680	1	0.00147059	NA	NA	NA
evm.model.FRAGSCAFF_SCAFFOLD_12.349	chr08	36164780	36165106	86	1	0.0116279	mRNA	0	NA	NA	NA	86	1	0.0116279	NA	NA	NA	NA	NA	NA
evm.model.FRAGSCAFF_SCAFFOLD_1.235	chr09	44643894	44647712	2288	8	0.0034965	mRNA	0	NA	NA	NA	423	2	0.00472813	1865	6	0.00321716	NA	NA	NA
evm.model.FRAGSCAFF_SCAFFOLD_12.35	chr08	31851629	31858232	3668	7	0.0019084	mRNA	11.265212	58	0	0	1264	4	0.00316456	2063	3	0.00145419	283	0	0
evm.model.FRAGSCAFF_SCAFFOLD_12.351	chr08	36178394	36188282	5660	9	0.00159011	mRNA	1.968923	NA	NA	NA	1018	1	0.000982318	4642	8	0.0017234	NA	NA	NA
evm.model.FRAGSCAFF_SCAFFOLD_12.352	chr08	36188379	36188960	324	0	0	mRNA	5.854554	NA	NA	NA	124	0	0	200	0	0	NA	NA	NA
evm.model.FRAGSCAFF_SCAFFOLD_12.353	chr08	36190744	36192965	664	4	0.0060241	mRNA	0.947983	63	0	0	574	2	0.00348432	27	2	0.0740741	NA	NA	NA
evm.model.FRAGSCAFF_SCAFFOLD_12.354	chr08	36200612	36204510	1957	5	0.00255493	mRNA	11.931748	192	4	0.0208333	305	1	0.00327869	1023	0	0	437	0	0
evm.model.FRAGSCAFF_SCAFFOLD_12.355	chr08	36205084	36209604	2624	2	0.000762195	mRNA	3.457562	NA	NA	NA	1052	1	0.00095057	1572	1	0.000636132	NA	NA	NA
evm.model.FRAGSCAFF_SCAFFOLD_12.357	chr08	36214900	36215914	351	0	0	mRNA	72.132355	1	0	0	190	0	0	45	0	0	115	0	0
evm.model.FRAGSCAFF_SCAFFOLD_12.36	chr08	31867411	31869222	741	2	0.00269906	mRNA	3.407001	NA	NA	NA	575	1	0.00173913	30	1	0.0333333	136	0	0
evm.model.FRAGSCAFF_SCAFFOLD_12.361	chr08	36286769	36288013	753	1	0.00132802	mRNA	18.694462	NA	NA	NA	174	0	0	579	1	0.00172712	NA	NA	NA
evm.model.FRAGSCAFF_SCAFFOLD_12.362	chr08	36288363	36289223	435	1	0.00229885	mRNA	19.589706	NA	NA	NA	129	0	0	306	1	0.00326797	NA	NA	NA
evm.model.FRAGSCAFF_SCAFFOLD_12.364	chr08	36290269	36292611	1212	1	0.000825083	mRNA	0.061614	NA	NA	NA	552	0	0	660	1	0.00151515	NA	NA	NA
evm.model.FRAGSCAFF_SCAFFOLD_12.365	chr08	36293949	36295944	1210	3	0.00247934	mRNA	39.500492	NA	NA	NA	380	1	0.00263158	830	2	0.00240964	NA	NA	NA
evm.model.FRAGSCAFF_SCAFFOLD_12.366	chr08	36296093	36297768	874	4	0.00457666	mRNA	14.088109	NA	NA	NA	626	4	0.00638978	248	0	0	NA	NA	NA
evm.model.FRAGSCAFF_SCAFFOLD_12.367	chr08	36302411	36317121	8611	15	0.00174196	mRNA	12.393579	NA	NA	NA	1324	9	0.00679758	7287	6	0.000823384	NA	NA	NA
evm.model.FRAGSCAFF_SCAFFOLD_12.368	chr08	36324222	36325386	355	3	0.0084507	mRNA	1.012496	NA	NA	NA	274	3	0.0109489	23	0	0	58	0	0
evm.model.FRAGSCAFF_SCAFFOLD_1.237	chr09	44659067	44662861	2215	2	0.000902935	mRNA	7.429685	0	0	NA	382	0	0	1618	2	0.00123609	215	0	0
evm.model.FRAGSCAFF_SCAFFOLD_12.37	chr08	31870093	31873409	1882	3	0.00159405	mRNA	6.616137	NA	NA	NA	742	0	0	1140	3	0.00263158	NA	NA	NA
evm.model.FRAGSCAFF_SCAFFOLD_12.370	chr08	36335770	36341912	3595	2	0.000556328	mRNA	5.18507	NA	NA	NA	400	2	0.005	3195	0	0	NA	NA	NA
evm.model.FRAGSCAFF_SCAFFOLD_12.371	chr08	36343294	36355315	7044	12	0.00170358	mRNA	0.127114	NA	NA	NA	3166	4	0.00126342	3878	8	0.00206292	NA	NA	NA
evm.model.FRAGSCAFF_SCAFFOLD_12.372	chr08	36368666	36372689	2368	1	0.000422297	mRNA	0.650803	NA	NA	NA	1030	0	0	1183	1	0.000845309	155	0	0
evm.model.FRAGSCAFF_SCAFFOLD_12.373	chr08	36374149	36376691	809	2	0.00247219	mRNA	0.880238	NA	NA	NA	593	2	0.00337268	216	0	0	NA	NA	NA
evm.model.FRAGSCAFF_SCAFFOLD_12.374	chr08	36380989	36387400	3726	2	0.000536769	mRNA	1.676824	NA	NA	NA	1487	0	0	2022	2	0.00098912	217	0	0
evm.model.FRAGSCAFF_SCAFFOLD_12.375	chr08	36391192	36393651	1081	2	0.00185014	mRNA	1.399314	NA	NA	NA	749	2	0.00267023	NA	NA	NA	332	0	0
evm.model.FRAGSCAFF_SCAFFOLD_12.376	chr08	36441647	36446314	2488	1	0.000401929	mRNA	0.167962	NA	NA	NA	1103	1	0.000906618	1385	0	0	NA	NA	NA
evm.model.FRAGSCAFF_SCAFFOLD_12.377	chr08	36450335	36454307	2298	1	0.000435161	mRNA	0.956873	62	0	0	864	0	0	1220	1	0.000819672	152	0	0
evm.model.FRAGSCAFF_SCAFFOLD_12.378	chr08	36454521	36459848	3069	2	0.000651678	mRNA	7.469214	137	0	0	889	0	0	1787	2	0.00111919	256	0	0
evm.model.FRAGSCAFF_SCAFFOLD_12.379	chr08	36483014	36486378	1807	7	0.00387382	mRNA	16.622969	9	0	0	392	4	0.0102041	1213	3	0.00247321	193	0	0
evm.model.FRAGSCAFF_SCAFFOLD_1.238	chr09	44663276	44665172	696	11	0.0158046	mRNA	5.621651	8	0	0	534	10	0.0187266	NA	NA	NA	154	1	0.00649351
evm.model.FRAGSCAFF_SCAFFOLD_12.384	chr08	36528736	36532070	1704	1	0.000586854	mRNA	1.637744	153	1	0.00653595	910	0	0	471	0	0	170	0	0
evm.model.FRAGSCAFF_SCAFFOLD_12.387	chr08	36557605	36558815	648	0	0	mRNA	4.113756	NA	NA	NA	415	0	0	233	0	0	NA	NA	NA
evm.model.FRAGSCAFF_SCAFFOLD_12.388	chr08	36559277	36560251	502	0	0	mRNA	1.653088	NA	NA	NA	261	0	0	241	0	0	NA	NA	NA
evm.model.FRAGSCAFF_SCAFFOLD_1.239	chr09	44668767	44671618	1415	6	0.00424028	mRNA	8.879623	174	2	0.0114943	567	4	0.00705467	674	0	0	NA	NA	NA
evm.model.FRAGSCAFF_SCAFFOLD_12.390	chr08	36582232	36582760	172	1	0.00581395	mRNA	11.580795	NA	NA	NA	95	1	0.0105263	77	0	0	NA	NA	NA
evm.model.FRAGSCAFF_SCAFFOLD_12.391	chr08	36587719	36590993	1834	0	0	mRNA	6.577061	NA	NA	NA	580	0	0	1254	0	0	NA	NA	NA
evm.model.FRAGSCAFF_SCAFFOLD_12.393	chr08	36595577	36597726	776	1	0.00128866	mRNA	9.05427	22	0	0	419	1	0.00238663	78	0	0	257	0	0
evm.model.FRAGSCAFF_SCAFFOLD_12.394	chr08	36601141	36602990	764	1	0.0013089	mRNA	9.648094	105	0	0	413	0	0	91	1	0.010989	155	0	0
evm.model.FRAGSCAFF_SCAFFOLD_12.395	chr08	36610443	36611609	492	1	0.00203252	mRNA	1.463423	45	0	0	119	0	0	118	0	0	210	1	0.0047619
evm.model.FRAGSCAFF_SCAFFOLD_1.23_evm.model.FRAGSCAFF_SCAFFOLD_1.24	chr09	43142940	43152961	5885	5	0.000849618	mRNA	2.16679	98	1	0.0102041	1385	2	0.00144404	4292	2	0.000465983	110	0	0
evm.model.FRAGSCAFF_SCAFFOLD_12.4	chr08	31444515	31453111	4671	0	0	mRNA	0.191719	35	0	0	460	0	0	4040	0	0	136	0	0
evm.model.FRAGSCAFF_SCAFFOLD_1.240	chr09	44673033	44675627	1309	2	0.00152788	mRNA	17.716805	37	0	0	578	1	0.0017301	602	1	0.00166113	92	0	0
evm.model.FRAGSCAFF_SCAFFOLD_12.40	chr08	31885955	31891588	3344	0	0	mRNA	2.794921	252	0	0	786	0	0	2067	0	0	239	0	0
evm.model.FRAGSCAFF_SCAFFOLD_12.400	chr08	36652380	36653955	463	14	0.0302376	mRNA	0.096776	NA	NA	NA	436	14	0.0321101	NA	NA	NA	27	0	0
evm.model.FRAGSCAFF_SCAFFOLD_12.401	chr08	36660311	36662943	1173	0	0	mRNA	7.590911	NA	NA	NA	251	0	0	803	0	0	119	0	0
evm.model.FRAGSCAFF_SCAFFOLD_12.402	chr08	36667910	36670678	1430	5	0.0034965	mRNA	23.148743	38	2	0.0526316	347	3	0.00864553	818	0	0	227	0	0
evm.model.FRAGSCAFF_SCAFFOLD_12.403	chr08	36681658	36683233	465	5	0.0107527	mRNA	2.746894	44	0	0	150	3	0.02	111	2	0.018018	160	0	0
evm.model.FRAGSCAFF_SCAFFOLD_12.404	chr08	36689187	36692028	1170	2	0.0017094	mRNA	2.85714	50	0	0	455	2	0.0043956	340	0	0	325	0	0
evm.model.FRAGSCAFF_SCAFFOLD_12.405	chr08	36713509	36717142	1987	2	0.00100654	mRNA	15.278083	17	1	0.0588235	742	1	0.00134771	1141	0	0	87	0	0
evm.model.FRAGSCAFF_SCAFFOLD_12.406	chr08	36729062	36731240	955	2	0.00209424	mRNA	3.967821	NA	NA	NA	425	1	0.00235294	306	1	0.00326797	224	0	0
evm.model.FRAGSCAFF_SCAFFOLD_12.407	chr08	36731769	36733103	559	5	0.00894454	mRNA	8.927009	113	0	0	177	5	0.0282486	NA	NA	NA	269	0	0
evm.model.FRAGSCAFF_SCAFFOLD_12.41	chr08	31923475	31929142	3375	3	0.000888889	mRNA	8.265898	111	0	0	776	2	0.00257732	2285	1	0.000437637	203	0	0
evm.model.FRAGSCAFF_SCAFFOLD_12.411	chr08	36747630	36748313	300	0	0	mRNA	0	NA	NA	NA	196	0	0	104	0	0	NA	NA	NA
evm.model.FRAGSCAFF_SCAFFOLD_12.413	chr08	36755309	36755657	194	0	0	mRNA	0	NA	NA	NA	132	0	0	62	0	0	NA	NA	NA
evm.model.FRAGSCAFF_SCAFFOLD_12.415	chr08	36758880	36759341	153	0	0	mRNA	119.198692	NA	NA	NA	153	0	0	NA	NA	NA	NA	NA	NA
evm.model.FRAGSCAFF_SCAFFOLD_12.416	chr08	36759528	36760615	284	8	0.028169	mRNA	30.340176	87	0	0	197	8	0.0406091	NA	NA	NA	NA	NA	NA
evm.model.FRAGSCAFF_SCAFFOLD_12.42	chr08	31931561	31934422	1647	0	0	mRNA	68.392555	45	0	0	287	0	0	1021	0	0	294	0	0
evm.model.FRAGSCAFF_SCAFFOLD_12.420	chr08	36786463	36788560	796	1	0.00125628	mRNA	6.94171	21	0	0	478	1	0.00209205	56	0	0	241	0	0
evm.model.FRAGSCAFF_SCAFFOLD_12.421	chr08	36795811	36797714	647	1	0.0015456	mRNA	17.733276	20	0	0	457	1	0.00218818	47	0	0	123	0	0
evm.model.FRAGSCAFF_SCAFFOLD_12.422	chr08	36803160	36803890	285	0	0	mRNA	0.796641	NA	NA	NA	258	0	0	NA	NA	NA	27	0	0
evm.model.FRAGSCAFF_SCAFFOLD_12.423	chr08	36803912	36804778	261	1	0.00383142	mRNA	1.045011	NA	NA	NA	261	1	0.00383142	NA	NA	NA	NA	NA	NA
evm.model.FRAGSCAFF_SCAFFOLD_12.427	chr08	36819578	36821308	668	2	0.00299401	mRNA	0.123349	NA	NA	NA	437	2	0.00457666	231	0	0	NA	NA	NA
evm.model.FRAGSCAFF_SCAFFOLD_12.428	chr08	36834090	36838117	2378	1	0.000420521	mRNA	14.390551	NA	NA	NA	772	1	0.00129534	1606	0	0	NA	NA	NA
evm.model.FRAGSCAFF_SCAFFOLD_12.429	chr08	36838203	36839416	753	0	0	mRNA	44.579865	NA	NA	NA	302	0	0	451	0	0	NA	NA	NA
evm.model.FRAGSCAFF_SCAFFOLD_1.243	chr09	44690605	44691865	487	3	0.00616016	mRNA	0	NA	NA	NA	78	0	0	409	3	0.00733496	NA	NA	NA
evm.model.FRAGSCAFF_SCAFFOLD_12.43	chr08	31943030	31945784	1513	5	0.00330469	mRNA	1.712083	99	0	0	354	4	0.0112994	992	1	0.00100806	68	0	0
evm.model.FRAGSCAFF_SCAFFOLD_12.430	chr08	36863676	36864884	364	1	0.00274725	mRNA	0.137342	NA	NA	NA	364	1	0.00274725	NA	NA	NA	NA	NA	NA
evm.model.FRAGSCAFF_SCAFFOLD_12.431	chr08	36865148	36869897	2664	4	0.0015015	mRNA	7.215352	126	1	0.00793651	560	0	0	1648	3	0.00182039	330	0	0
evm.model.FRAGSCAFF_SCAFFOLD_12.432	chr08	36888958	36893395	2229	2	0.000897263	mRNA	11.310631	172	0	0	791	1	0.00126422	1145	1	0.000873362	121	0	0
evm.model.FRAGSCAFF_SCAFFOLD_12.433	chr08	36916920	36918344	548	4	0.00729927	mRNA	16.456076	90	0	0	191	4	0.0209424	NA	NA	NA	267	0	0
evm.model.FRAGSCAFF_SCAFFOLD_12.434	chr08	36929656	36935447	3275	5	0.00152672	mRNA	31.726654	203	0	0	831	3	0.00361011	1997	2	0.0010015	244	0	0
evm.model.FRAGSCAFF_SCAFFOLD_12.435	chr08	36942118	36943564	597	1	0.00167504	mRNA	2.880345	21	0	0	341	1	0.00293255	121	0	0	114	0	0
evm.model.FRAGSCAFF_SCAFFOLD_12.439	chr08	36983954	36985400	574	3	0.00522648	mRNA	1.883596	18	0	0	339	3	0.00884956	106	0	0	111	0	0
evm.model.FRAGSCAFF_SCAFFOLD_1.244	chr09	44701980	44703850	723	3	0.00414938	mRNA	16.010542	39	0	0	340	3	0.00882353	NA	NA	NA	344	0	0
evm.model.FRAGSCAFF_SCAFFOLD_12.44	chr08	31953941	31955607	688	0	0	mRNA	3.214	NA	NA	NA	594	0	0	NA	NA	NA	94	0	0
evm.model.FRAGSCAFF_SCAFFOLD_12.441	chr08	37110194	37111877	957	0	0	mRNA	3.396992	NA	NA	NA	212	0	0	506	0	0	239	0	0
evm.model.FRAGSCAFF_SCAFFOLD_12.443	chr08	37162349	37164331	827	0	0	mRNA	0.442684	NA	NA	NA	827	0	0	NA	NA	NA	NA	NA	NA
evm.model.FRAGSCAFF_SCAFFOLD_12.444	chr08	37187498	37187815	109	0	0	mRNA	0	NA	NA	NA	109	0	0	NA	NA	NA	NA	NA	NA
evm.model.FRAGSCAFF_SCAFFOLD_12.445	chr08	37224680	37226398	1057	0	0	mRNA	0	NA	NA	NA	769	0	0	288	0	0	NA	NA	NA
evm.model.FRAGSCAFF_SCAFFOLD_12.447	chr08	37237502	37240275	1239	10	0.00807103	mRNA	1.496163	583	3	0.0051458	534	4	0.00749064	NA	NA	NA	122	3	0.0245902
evm.model.FRAGSCAFF_SCAFFOLD_1.245	chr09	44713662	44716164	1155	2	0.0017316	mRNA	0.588056	110	0	0	361	2	0.00554017	584	0	0	100	0	0
evm.model.FRAGSCAFF_SCAFFOLD_12.45	chr08	31959534	31963229	2137	4	0.00187178	mRNA	0	NA	NA	NA	1132	2	0.00176678	1005	2	0.00199005	NA	NA	NA
evm.model.FRAGSCAFF_SCAFFOLD_12.450	chr08	37390248	37394613	2109	5	0.00237079	mRNA	37.589249	58	0	0	1109	5	0.00450857	832	0	0	110	0	0
evm.model.FRAGSCAFF_SCAFFOLD_12.451	chr08	37394967	37396977	911	1	0.00109769	mRNA	0.35041	NA	NA	NA	483	0	0	372	1	0.00268817	56	0	0
evm.model.FRAGSCAFF_SCAFFOLD_12.452	chr08	37408669	37413778	2260	12	0.00530973	mRNA	22.071342	NA	NA	NA	334	2	0.00598802	1625	10	0.00615385	301	0	0
evm.model.FRAGSCAFF_SCAFFOLD_12.453	chr08	37415399	37418967	1954	0	0	mRNA	6.764595	NA	NA	NA	844	0	0	1110	0	0	NA	NA	NA
evm.model.FRAGSCAFF_SCAFFOLD_12.454	chr08	37425081	37430566	2867	5	0.00174398	mRNA	19.174009	79	0	0	1606	2	0.00124533	876	3	0.00342466	306	0	0
evm.model.FRAGSCAFF_SCAFFOLD_12.455	chr08	37444837	37447059	1037	1	0.00096432	mRNA	2.705092	50	0	0	390	1	0.0025641	273	0	0	324	0	0
evm.model.FRAGSCAFF_SCAFFOLD_12.456	chr08	37455548	37458415	1558	5	0.00320924	mRNA	3.74876	NA	NA	NA	642	4	0.00623053	576	1	0.00173611	340	0	0
evm.model.FRAGSCAFF_SCAFFOLD_12.457	chr08	37473679	37475040	695	0	0	mRNA	0.014713	NA	NA	NA	436	0	0	154	0	0	105	0	0
evm.model.FRAGSCAFF_SCAFFOLD_12.458	chr08	37478575	37480868	1242	2	0.00161031	mRNA	50.391026	NA	NA	NA	290	1	0.00344828	952	1	0.00105042	NA	NA	NA
evm.model.FRAGSCAFF_SCAFFOLD_12.459	chr08	37509265	37522052	7787	10	0.00128419	mRNA	0.238153	NA	NA	NA	4610	7	0.00151844	3132	3	0.000957854	45	0	0
evm.model.FRAGSCAFF_SCAFFOLD_1.246	chr09	44718738	44721570	1346	3	0.00222883	mRNA	4.652174	NA	NA	NA	356	2	0.00561798	897	1	0.00111483	93	0	0
evm.model.FRAGSCAFF_SCAFFOLD_12.46	chr08	31976598	31979265	1149	5	0.00435161	mRNA	0	NA	NA	NA	330	0	0	819	5	0.00610501	NA	NA	NA
evm.model.FRAGSCAFF_SCAFFOLD_12.463	chr08	37534289	37536339	1126	3	0.0026643	mRNA	0	NA	NA	NA	832	1	0.00120192	294	2	0.00680272	NA	NA	NA
evm.model.FRAGSCAFF_SCAFFOLD_12.467	chr08	37576894	37578343	554	0	0	mRNA	2.838807	NA	NA	NA	544	0	0	10	0	0	NA	NA	NA
evm.model.FRAGSCAFF_SCAFFOLD_12.468	chr08	37592751	37593866	473	2	0.00422833	mRNA	0.575608	3	0	0	176	1	0.00568182	294	1	0.00340136	NA	NA	NA
evm.model.FRAGSCAFF_SCAFFOLD_1.247	chr09	44723103	44725268	794	8	0.0100756	mRNA	1.262819	19	0	0	608	8	0.0131579	73	0	0	94	0	0
evm.model.FRAGSCAFF_SCAFFOLD_12.47	chr08	31999662	32000593	336	3	0.00892857	mRNA	3.083178	29	1	0.0344828	121	2	0.0165289	32	0	0	154	0	0
evm.model.FRAGSCAFF_SCAFFOLD_12.472	chr08	37620579	37621578	447	1	0.00223714	mRNA	0.486442	NA	NA	NA	252	1	0.00396825	73	0	0	122	0	0
evm.model.FRAGSCAFF_SCAFFOLD_12.473	chr08	37649752	37663053	7877	9	0.00114257	mRNA	1.647637	93	0	0	1762	4	0.00227015	6022	5	0.000830289	NA	NA	NA
evm.model.FRAGSCAFF_SCAFFOLD_12.474	chr08	37668488	37673143	2697	12	0.00444939	mRNA	3.196032	NA	NA	NA	391	3	0.00767263	2306	9	0.00390286	NA	NA	NA
evm.model.FRAGSCAFF_SCAFFOLD_12.475	chr08	37676507	37678403	942	2	0.00212314	mRNA	11.294191	NA	NA	NA	186	0	0	756	2	0.0026455	NA	NA	NA
evm.model.FRAGSCAFF_SCAFFOLD_12.476	chr08	37688406	37689506	316	3	0.00949367	mRNA	0	29	0	0	287	3	0.010453	NA	NA	NA	NA	NA	NA
evm.model.FRAGSCAFF_SCAFFOLD_12.477	chr08	37696683	37698325	963	1	0.00103842	mRNA	3.576086	NA	NA	NA	287	0	0	676	1	0.00147929	NA	NA	NA
evm.model.FRAGSCAFF_SCAFFOLD_12.478	chr08	37698543	37699445	326	0	0	mRNA	0.80682	NA	NA	NA	103	0	0	223	0	0	NA	NA	NA
evm.model.FRAGSCAFF_SCAFFOLD_12.479	chr08	37716646	37719620	1445	13	0.00899654	mRNA	1.361406	NA	NA	NA	1274	13	0.0102041	NA	NA	NA	171	0	0
evm.model.FRAGSCAFF_SCAFFOLD_1.248	chr09	44725538	44729782	2447	4	0.00163465	mRNA	5.048523	NA	NA	NA	484	1	0.00206612	1587	1	0.00063012	376	2	0.00531915
evm.model.FRAGSCAFF_SCAFFOLD_12.48	chr08	32011657	32016155	2079	2	0.000962001	mRNA	6.376278	NA	NA	NA	401	1	0.00249377	1678	1	0.000595948	NA	NA	NA
evm.model.FRAGSCAFF_SCAFFOLD_12.480	chr08	37723397	37725533	1102	7	0.00635209	mRNA	0	NA	NA	NA	228	0	0	874	7	0.00800915	NA	NA	NA
evm.model.FRAGSCAFF_SCAFFOLD_12.486	chr08	37782815	37785167	1336	1	0.000748503	mRNA	0.313705	121	0	0	374	1	0.0026738	841	0	0	NA	NA	NA
evm.model.FRAGSCAFF_SCAFFOLD_12.487	chr08	37785352	37788766	2089	4	0.00191479	mRNA	1.586503	NA	NA	NA	992	3	0.00302419	1097	1	0.000911577	NA	NA	NA
evm.model.FRAGSCAFF_SCAFFOLD_1.249	chr09	44732552	44734451	888	3	0.00337838	mRNA	0.61008	NA	NA	NA	296	1	0.00337838	592	2	0.00337838	NA	NA	NA
evm.model.FRAGSCAFF_SCAFFOLD_12.49	chr08	32058055	32063539	3162	2	0.000632511	mRNA	4.849503	65	0	0	1495	2	0.00133779	1478	0	0	124	0	0
evm.model.FRAGSCAFF_SCAFFOLD_12.490	chr08	37794607	37795396	440	2	0.00454545	mRNA	8.232997	NA	NA	NA	295	2	0.00677966	145	0	0	NA	NA	NA
evm.model.FRAGSCAFF_SCAFFOLD_12.491	chr08	37796538	37798917	1349	2	0.00148258	mRNA	0.173561	25	0	0	500	1	0.002	707	1	0.00141443	117	0	0
evm.model.FRAGSCAFF_SCAFFOLD_12.493	chr08	37814297	37819790	3186	3	0.00094162	mRNA	14.610762	NA	NA	NA	844	1	0.00118483	2146	2	0.000931966	196	0	0
evm.model.FRAGSCAFF_SCAFFOLD_12.494	chr08	37830642	37832085	356	7	0.0196629	mRNA	1.964738	1	0	0	355	7	0.0197183	NA	NA	NA	NA	NA	NA
evm.model.FRAGSCAFF_SCAFFOLD_12.497	chr08	37869629	37871799	1322	0	0	mRNA	0.200055	NA	NA	NA	583	0	0	739	0	0	NA	NA	NA
evm.model.FRAGSCAFF_SCAFFOLD_12.499	chr08	37876147	37878509	1283	1	0.000779423	mRNA	18.40177	12	1	0.0833333	60	0	0	997	0	0	214	0	0
evm.model.FRAGSCAFF_SCAFFOLD_12.50	chr08	32081916	32085467	1889	4	0.00211752	mRNA	6.35788	NA	NA	NA	170	3	0.0176471	74	0	0	1645	1	0.000607903
evm.model.FRAGSCAFF_SCAFFOLD_12.500	chr08	37886050	37892969	3831	2	0.000522057	mRNA	1.540518	NA	NA	NA	450	1	0.00222222	3281	1	0.000304785	100	0	0
evm.model.FRAGSCAFF_SCAFFOLD_12.501	chr08	37922317	37922879	215	0	0	mRNA	35.518116	41	0	0	81	0	0	NA	NA	NA	93	0	0
evm.model.FRAGSCAFF_SCAFFOLD_12.503	chr08	37951747	37957759	3094	14	0.00452489	mRNA	0	NA	NA	NA	791	0	0	2303	14	0.00607903	NA	NA	NA
evm.model.FRAGSCAFF_SCAFFOLD_12.504	chr08	37957905	37958870	582	0	0	mRNA	0	NA	NA	NA	415	0	0	167	0	0	NA	NA	NA
evm.model.FRAGSCAFF_SCAFFOLD_12.505	chr08	37974586	37974870	77	2	0.025974	mRNA	51.952106	NA	NA	NA	77	2	0.025974	NA	NA	NA	NA	NA	NA
evm.model.FRAGSCAFF_SCAFFOLD_12.506	chr08	37975543	37980383	2406	8	0.00332502	mRNA	11.21114	38	0	0	1089	7	0.00642792	1100	1	0.000909091	179	0	0
evm.model.FRAGSCAFF_SCAFFOLD_12.507	chr08	37985343	37988625	1872	1	0.000534188	mRNA	12.665882	48	0	0	151	0	0	1535	0	0	138	1	0.00724638
evm.model.FRAGSCAFF_SCAFFOLD_12.508	chr08	38003854	38005717	490	16	0.0326531	mRNA	1.668555	42	0	0	228	15	0.0657895	NA	NA	NA	220	1	0.00454545
evm.model.FRAGSCAFF_SCAFFOLD_12.509	chr08	38021965	38023569	487	8	0.0164271	mRNA	0.022514	NA	NA	NA	487	8	0.0164271	NA	NA	NA	NA	NA	NA
evm.model.FRAGSCAFF_SCAFFOLD_1.251	chr09	44755202	44755597	239	0	0	mRNA	0	NA	NA	NA	239	0	0	NA	NA	NA	NA	NA	NA
evm.model.FRAGSCAFF_SCAFFOLD_12.51	chr08	32087668	32089388	858	1	0.0011655	mRNA	13.034147	127	0	0	139	0	0	456	0	0	136	1	0.00735294
evm.model.FRAGSCAFF_SCAFFOLD_12.510	chr08	38038058	38038996	604	1	0.00165563	mRNA	1.207599	NA	NA	NA	163	0	0	441	1	0.00226757	NA	NA	NA
evm.model.FRAGSCAFF_SCAFFOLD_12.511	chr08	38041731	38042686	341	1	0.00293255	mRNA	0.666063	83	0	0	258	1	0.00387597	NA	NA	NA	NA	NA	NA
evm.model.FRAGSCAFF_SCAFFOLD_12.512	chr08	38042923	38043417	146	0	0	mRNA	0.599219	NA	NA	NA	146	0	0	NA	NA	NA	NA	NA	NA
evm.model.FRAGSCAFF_SCAFFOLD_12.514	chr08	38059675	38065753	3268	11	0.00336597	mRNA	0.214178	NA	NA	NA	867	0	0	2401	11	0.00458142	NA	NA	NA
evm.model.FRAGSCAFF_SCAFFOLD_12.515	chr08	38094098	38113965	11632	28	0.00240715	mRNA	5.951992	NA	NA	NA	4437	9	0.0020284	7195	19	0.00264072	NA	NA	NA
evm.model.FRAGSCAFF_SCAFFOLD_12.517	chr08	38135006	38139178	2446	3	0.00122649	mRNA	9.242744	NA	NA	NA	1837	1	0.000544366	609	2	0.00328407	NA	NA	NA
evm.model.FRAGSCAFF_SCAFFOLD_12.518	chr08	38141101	38141731	246	2	0.00813008	mRNA	1.857944	26	1	0.0384615	77	1	0.012987	NA	NA	NA	143	0	0
evm.model.FRAGSCAFF_SCAFFOLD_12.519	chr08	38142117	38147317	3049	4	0.00131191	mRNA	16.008354	90	0	0	711	1	0.00140647	2063	3	0.00145419	185	0	0
evm.model.FRAGSCAFF_SCAFFOLD_1.252	chr09	44755617	44757810	1503	1	0.000665336	mRNA	0	NA	NA	NA	223	0	0	1280	1	0.00078125	NA	NA	NA
evm.model.FRAGSCAFF_SCAFFOLD_12.52	chr08	32102795	32105238	1183	1	0.000845309	mRNA	0.655017	NA	NA	NA	556	1	0.00179856	524	0	0	103	0	0
evm.model.FRAGSCAFF_SCAFFOLD_12.520	chr08	38152677	38153292	168	2	0.0119048	mRNA	77.170059	NA	NA	NA	121	2	0.0165289	47	0	0	NA	NA	NA
evm.model.FRAGSCAFF_SCAFFOLD_12.521	chr08	38162408	38162926	155	1	0.00645161	mRNA	1.092481	53	0	0	102	1	0.00980392	NA	NA	NA	NA	NA	NA
evm.model.FRAGSCAFF_SCAFFOLD_12.522	chr08	38162967	38163770	326	1	0.00306748	mRNA	2.16845	NA	NA	NA	109	1	0.00917431	217	0	0	NA	NA	NA
evm.model.FRAGSCAFF_SCAFFOLD_12.523	chr08	38166564	38167091	158	0	0	mRNA	3.287902	NA	NA	NA	158	0	0	NA	NA	NA	NA	NA	NA
evm.model.FRAGSCAFF_SCAFFOLD_12.525	chr08	38173113	38173421	106	5	0.0471698	mRNA	13.395906	NA	NA	NA	106	5	0.0471698	NA	NA	NA	NA	NA	NA
evm.model.FRAGSCAFF_SCAFFOLD_12.526	chr08	38182164	38184701	778	13	0.0167095	mRNA	9.740915	170	4	0.0235294	305	7	0.0229508	NA	NA	NA	303	2	0.00660066
evm.model.FRAGSCAFF_SCAFFOLD_12.528	chr08	38191630	38193649	1206	2	0.00165837	mRNA	10.442334	NA	NA	NA	561	1	0.00178253	645	1	0.00155039	NA	NA	NA
evm.model.FRAGSCAFF_SCAFFOLD_12.529	chr08	38196211	38200526	2395	11	0.0045929	mRNA	30.630291	45	0	0	87	3	0.0344828	1991	6	0.00301356	272	2	0.00735294
evm.model.FRAGSCAFF_SCAFFOLD_1.253	chr09	44758601	44761914	1820	1	0.000549451	mRNA	5.222626	170	0	0	1349	1	0.00074129	97	0	0	204	0	0
evm.model.FRAGSCAFF_SCAFFOLD_12.53	chr08	32105754	32111609	3286	0	0	mRNA	10.515136	91	0	0	1133	0	0	1915	0	0	147	0	0
evm.model.FRAGSCAFF_SCAFFOLD_12.530	chr08	38202332	38204776	904	8	0.00884956	mRNA	3.214259	239	0	0	499	8	0.0160321	NA	NA	NA	166	0	0
evm.model.FRAGSCAFF_SCAFFOLD_12.531	chr08	38204873	38207777	1577	1	0.000634115	mRNA	2.65885	1	0	0	604	1	0.00165563	829	0	0	143	0	0
evm.model.FRAGSCAFF_SCAFFOLD_12.532	chr08	38211636	38215494	2313	8	0.00345871	mRNA	21.660727	NA	NA	NA	843	3	0.00355872	1470	5	0.00340136	NA	NA	NA
evm.model.FRAGSCAFF_SCAFFOLD_12.534	chr08	38245130	38255577	5215	61	0.011697	mRNA	7.126124	NA	NA	NA	711	0	0	4504	61	0.0135435	NA	NA	NA
evm.model.FRAGSCAFF_SCAFFOLD_12.535.2	chr08	38261847	38264972	1888	4	0.00211864	mRNA	5.446513	87	0	0	272	0	0	1372	4	0.00291545	157	0	0
evm.model.FRAGSCAFF_SCAFFOLD_12.536	chr08	38266792	38277815	5410	14	0.0025878	mRNA	3.605752	162	1	0.00617284	518	0	0	4594	13	0.00282978	136	0	0
evm.model.FRAGSCAFF_SCAFFOLD_12.537	chr08	38281574	38287662	3575	3	0.000839161	mRNA	23.249159	NA	NA	NA	349	1	0.00286533	3226	2	0.000619963	NA	NA	NA
evm.model.FRAGSCAFF_SCAFFOLD_12.538	chr08	38290125	38298426	4849	12	0.00247474	mRNA	11.450232	29	0	0	1875	8	0.00426667	2761	4	0.00144875	184	0	0
evm.model.FRAGSCAFF_SCAFFOLD_12.539	chr08	38298630	38304190	3353	3	0.000894721	mRNA	4.20221	20	0	0	1725	3	0.00173913	1378	0	0	230	0	0
evm.model.FRAGSCAFF_SCAFFOLD_1.254	chr09	44766846	44767373	298	0	0	mRNA	0	NA	NA	NA	298	0	0	NA	NA	NA	NA	NA	NA
evm.model.FRAGSCAFF_SCAFFOLD_12.54	chr08	32115476	32118627	1833	0	0	mRNA	18.408514	NA	NA	NA	485	0	0	1348	0	0	NA	NA	NA
evm.model.FRAGSCAFF_SCAFFOLD_12.540	chr08	38307008	38310039	1421	1	0.00070373	mRNA	1.863516	81	0	0	1029	1	0.000971817	70	0	0	241	0	0
evm.model.FRAGSCAFF_SCAFFOLD_12.541	chr08	38310678	38313663	1601	4	0.00249844	mRNA	12.893224	51	0	0	647	2	0.00309119	730	2	0.00273973	173	0	0
evm.model.FRAGSCAFF_SCAFFOLD_12.543	chr08	38321282	38322139	304	1	0.00328947	mRNA	4.39506	NA	NA	NA	273	1	0.003663	31	0	0	NA	NA	NA
evm.model.FRAGSCAFF_SCAFFOLD_12.544	chr08	38332659	38338288	3252	2	0.000615006	mRNA	12.000542	NA	NA	NA	718	2	0.00278552	2534	0	0	NA	NA	NA
evm.model.FRAGSCAFF_SCAFFOLD_12.545	chr08	38338928	38344951	3450	3	0.000869565	mRNA	29.097965	28	0	0	760	0	0	2508	3	0.00119617	154	0	0
evm.model.FRAGSCAFF_SCAFFOLD_12.546.1	chr08	38347880	38350834	1416	5	0.00353107	mRNA	6.968785	90	0	0	506	3	0.00592885	309	0	0	511	2	0.00391389
evm.model.FRAGSCAFF_SCAFFOLD_12.547	chr08	38379162	38380134	568	0	0	mRNA	0	NA	NA	NA	511	0	0	57	0	0	NA	NA	NA
evm.model.FRAGSCAFF_SCAFFOLD_12.548	chr08	38380201	38380839	372	2	0.00537634	mRNA	0	NA	NA	NA	372	2	0.00537634	NA	NA	NA	NA	NA	NA
evm.model.FRAGSCAFF_SCAFFOLD_1.255	chr09	44767458	44768219	376	0	0	mRNA	0.19407	NA	NA	NA	376	0	0	NA	NA	NA	NA	NA	NA
evm.model.FRAGSCAFF_SCAFFOLD_12.55	chr08	32119349	32121719	1389	7	0.0050396	mRNA	33.599739	NA	NA	NA	375	5	0.0133333	1014	2	0.00197239	NA	NA	NA
evm.model.FRAGSCAFF_SCAFFOLD_12.551	chr08	38388399	38389311	576	1	0.00173611	mRNA	0.185079	NA	NA	NA	333	1	0.003003	243	0	0	NA	NA	NA
evm.model.FRAGSCAFF_SCAFFOLD_12.552	chr08	38389325	38390359	645	0	0	mRNA	0	NA	NA	NA	342	0	0	303	0	0	NA	NA	NA
evm.model.FRAGSCAFF_SCAFFOLD_12.553	chr08	38402711	38405193	1516	3	0.00197889	mRNA	0	NA	NA	NA	325	0	0	1191	3	0.00251889	NA	NA	NA
evm.model.FRAGSCAFF_SCAFFOLD_12.554	chr08	38405647	38408108	1584	6	0.00378788	mRNA	0	NA	NA	NA	134	1	0.00746269	1450	5	0.00344828	NA	NA	NA
evm.model.FRAGSCAFF_SCAFFOLD_12.557	chr08	38455388	38460240	2378	10	0.00420521	mRNA	0	NA	NA	NA	498	2	0.00401606	1880	8	0.00425532	NA	NA	NA
evm.model.FRAGSCAFF_SCAFFOLD_12.558	chr08	38470191	38471966	1114	2	0.00179533	mRNA	0	NA	NA	NA	651	0	0	463	2	0.00431965	NA	NA	NA
evm.model.FRAGSCAFF_SCAFFOLD_1.256	chr09	44771527	44772866	754	0	0	mRNA	0.141997	NA	NA	NA	336	0	0	418	0	0	NA	NA	NA
evm.model.FRAGSCAFF_SCAFFOLD_12.56	chr08	32122728	32128461	3122	3	0.000960922	mRNA	1.956156	256	0	0	351	0	0	2515	3	0.00119284	NA	NA	NA
evm.model.FRAGSCAFF_SCAFFOLD_12.562	chr08	38557140	38557937	221	3	0.0135747	mRNA	0.748138	NA	NA	NA	115	3	0.026087	6	0	0	100	0	0
evm.model.FRAGSCAFF_SCAFFOLD_12.563	chr08	38558385	38559326	326	1	0.00306748	mRNA	3.650551	24	1	0.0416667	119	0	0	NA	NA	NA	183	0	0
evm.model.FRAGSCAFF_SCAFFOLD_12.568	chr08	38603935	38605156	617	0	0	mRNA	0.758422	NA	NA	NA	236	0	0	381	0	0	NA	NA	NA
evm.model.FRAGSCAFF_SCAFFOLD_12.569	chr08	38606475	38606885	262	0	0	mRNA	0.63473	NA	NA	NA	262	0	0	NA	NA	NA	NA	NA	NA
evm.model.FRAGSCAFF_SCAFFOLD_1.257	chr09	44774394	44775201	351	0	0	mRNA	5.495914	28	0	0	79	0	0	NA	NA	NA	244	0	0
evm.model.FRAGSCAFF_SCAFFOLD_12.57	chr08	32130964	32134920	2326	2	0.000859845	mRNA	35.423149	13	0	0	663	2	0.00301659	1370	0	0	280	0	0
evm.model.FRAGSCAFF_SCAFFOLD_12.570	chr08	38607131	38607749	377	0	0	mRNA	0.075009	NA	NA	NA	166	0	0	211	0	0	NA	NA	NA
evm.model.FRAGSCAFF_SCAFFOLD_12.571.1	chr08	38607889	38609266	770	0	0	mRNA	0.958908	NA	NA	NA	276	0	0	362	0	0	132	0	0
evm.model.FRAGSCAFF_SCAFFOLD_12.574	chr08	38628909	38631032	936	1	0.00106838	mRNA	0	NA	NA	NA	340	1	0.00294118	596	0	0	NA	NA	NA
evm.model.FRAGSCAFF_SCAFFOLD_12.579	chr08	38716714	38721522	2779	4	0.00143937	mRNA	2.100004	NA	NA	NA	642	1	0.00155763	1987	3	0.00150981	150	0	0
evm.model.FRAGSCAFF_SCAFFOLD_1.258	chr09	44777801	44778588	345	0	0	mRNA	67.769691	29	0	0	98	0	0	NA	NA	NA	218	0	0
evm.model.FRAGSCAFF_SCAFFOLD_12.58	chr08	32135315	32138665	1992	0	0	mRNA	5.437632	180	0	0	447	0	0	1134	0	0	231	0	0
evm.model.FRAGSCAFF_SCAFFOLD_12.580.2	chr08	38724922	38730688	3167	6	0.00189454	mRNA	33.747513	1	0	0	518	2	0.003861	2631	4	0.00152033	17	0	0
evm.model.FRAGSCAFF_SCAFFOLD_12.581	chr08	38734649	38735934	509	1	0.00196464	mRNA	59.794632	159	0	0	110	1	0.00909091	240	0	0	NA	NA	NA
evm.model.FRAGSCAFF_SCAFFOLD_12.582	chr08	38751987	38760740	4673	5	0.00106998	mRNA	6.57608	NA	NA	NA	1339	3	0.00224048	3204	2	0.00062422	130	0	0
evm.model.FRAGSCAFF_SCAFFOLD_12.583.1	chr08	38762002	38766653	2445	1	0.000408998	mRNA	35.556751	85	1	0.0117647	290	0	0	1730	0	0	340	0	0
evm.model.FRAGSCAFF_SCAFFOLD_12.584	chr08	38781793	38783407	686	6	0.00874636	mRNA	11.996778	52	0	0	204	6	0.0294118	116	0	0	314	0	0
evm.model.FRAGSCAFF_SCAFFOLD_12.585	chr08	38791256	38795752	2704	1	0.000369822	mRNA	11.764477	NA	NA	NA	486	0	0	2218	1	0.000450857	NA	NA	NA
evm.model.FRAGSCAFF_SCAFFOLD_12.588	chr08	38828879	38832171	1800	0	0	mRNA	0.234295	NA	NA	NA	1531	0	0	269	0	0	NA	NA	NA
evm.model.FRAGSCAFF_SCAFFOLD_12.589	chr08	38852310	38854516	1197	0	0	mRNA	2.378425	164	0	0	670	0	0	190	0	0	173	0	0
evm.model.FRAGSCAFF_SCAFFOLD_1.259	chr09	44780429	44784853	2812	3	0.00106686	mRNA	0.270627	138	0	0	328	1	0.00304878	2346	2	0.000852515	NA	NA	NA
evm.model.FRAGSCAFF_SCAFFOLD_12.59	chr08	32140047	32144337	2478	3	0.00121065	mRNA	25.069204	31	0	0	806	1	0.00124069	1472	2	0.0013587	169	0	0
evm.model.FRAGSCAFF_SCAFFOLD_12.590	chr08	38859833	38860857	309	1	0.00323625	mRNA	0.122443	NA	NA	NA	229	0	0	80	1	0.0125	NA	NA	NA
evm.model.FRAGSCAFF_SCAFFOLD_12.593	chr08	38876888	38878412	524	9	0.0171756	mRNA	3.925693	31	0	0	391	8	0.0204604	NA	NA	NA	102	1	0.00980392
evm.model.FRAGSCAFF_SCAFFOLD_12.596	chr08	38897669	38898780	391	2	0.00511509	mRNA	0.145186	NA	NA	NA	301	2	0.00664452	90	0	0	NA	NA	NA
evm.model.FRAGSCAFF_SCAFFOLD_12.597	chr08	38909137	38910215	382	5	0.013089	mRNA	0	NA	NA	NA	295	5	0.0169492	87	0	0	NA	NA	NA
evm.model.FRAGSCAFF_SCAFFOLD_12.598	chr08	38959082	38960005	371	1	0.00269542	mRNA	1.668317	34	0	0	157	0	0	NA	NA	NA	180	1	0.00555556
evm.model.FRAGSCAFF_SCAFFOLD_12.599	chr08	38980434	38985578	2211	2	0.000904568	mRNA	1.187929	26	0	0	330	0	0	1776	2	0.00112613	79	0	0
evm.model.FRAGSCAFF_SCAFFOLD_1.26	chr09	43175610	43176095	126	1	0.00793651	mRNA	0	NA	NA	NA	126	1	0.00793651	NA	NA	NA	NA	NA	NA
evm.model.FRAGSCAFF_SCAFFOLD_1.260	chr09	44785634	44789873	2420	6	0.00247934	mRNA	0.38688	NA	NA	NA	242	1	0.00413223	1800	5	0.00277778	378	0	0
evm.model.FRAGSCAFF_SCAFFOLD_12.60	chr08	32148928	32153247	2542	4	0.00157356	mRNA	0.717894	NA	NA	NA	806	2	0.00248139	1653	1	0.000604961	83	1	0.0120482
evm.model.FRAGSCAFF_SCAFFOLD_12.600	chr08	38999499	39001191	1036	0	0	mRNA	1.423666	94	0	0	146	0	0	678	0	0	118	0	0
evm.model.FRAGSCAFF_SCAFFOLD_12.602	chr08	39009371	39010819	356	1	0.00280899	mRNA	0	NA	NA	NA	287	1	0.00348432	69	0	0	NA	NA	NA
evm.model.FRAGSCAFF_SCAFFOLD_12.603	chr08	39012514	39020268	4675	3	0.000641711	mRNA	0.143632	NA	NA	NA	1313	1	0.000761615	3362	2	0.000594884	NA	NA	NA
evm.model.FRAGSCAFF_SCAFFOLD_12.604	chr08	39021430	39025451	2276	10	0.00439367	mRNA	4.129248	24	0	0	879	8	0.00910125	1195	1	0.00083682	178	1	0.00561798
evm.model.FRAGSCAFF_SCAFFOLD_12.605	chr08	39033703	39038144	2526	4	0.00158353	mRNA	11.546458	NA	NA	NA	484	1	0.00206612	2042	3	0.00146915	NA	NA	NA
evm.model.FRAGSCAFF_SCAFFOLD_12.608	chr08	39070733	39071255	204	0	0	mRNA	0	NA	NA	NA	107	0	0	NA	NA	NA	97	0	0
evm.model.FRAGSCAFF_SCAFFOLD_1.261	chr09	44793805	44799515	2557	8	0.00312867	mRNA	1.416918	53	2	0.0377358	665	1	0.00150376	1839	5	0.00271887	NA	NA	NA
evm.model.FRAGSCAFF_SCAFFOLD_12.61	chr08	32153907	32155443	788	0	0	mRNA	19.169405	18	0	0	198	0	0	446	0	0	126	0	0
evm.model.FRAGSCAFF_SCAFFOLD_12.610	chr08	39084448	39086224	889	0	0	mRNA	7.681731	43	0	0	258	0	0	483	0	0	105	0	0
evm.model.FRAGSCAFF_SCAFFOLD_12.613	chr08	39088120	39090583	1401	6	0.00428266	mRNA	0	NA	NA	NA	1251	6	0.00479616	150	0	0	NA	NA	NA
evm.model.FRAGSCAFF_SCAFFOLD_12.614	chr08	39116698	39117099	253	0	0	mRNA	0	NA	NA	NA	253	0	0	NA	NA	NA	NA	NA	NA
evm.model.FRAGSCAFF_SCAFFOLD_12.615	chr08	39117106	39117768	410	4	0.0097561	mRNA	0	NA	NA	NA	306	3	0.00980392	104	1	0.00961538	NA	NA	NA
evm.model.FRAGSCAFF_SCAFFOLD_12.619	chr08	39137361	39143056	3042	10	0.00328731	mRNA	1.940839	NA	NA	NA	2334	9	0.00385604	708	1	0.00141243	NA	NA	NA
evm.model.FRAGSCAFF_SCAFFOLD_1.262	chr09	44803347	44810938	4445	4	0.000899888	mRNA	7.618282	41	0	0	2025	2	0.000987654	2290	2	0.000873362	89	0	0
evm.model.FRAGSCAFF_SCAFFOLD_12.62	chr08	32156939	32159942	1738	3	0.00172612	mRNA	26.04557	42	0	0	203	0	0	1220	3	0.00245902	273	0	0
evm.model.FRAGSCAFF_SCAFFOLD_12.620	chr08	39154004	39158450	2536	7	0.00276025	mRNA	38.356903	NA	NA	NA	421	5	0.0118765	2115	2	0.000945626	NA	NA	NA
evm.model.FRAGSCAFF_SCAFFOLD_12.621	chr08	39161977	39172226	5460	27	0.00494505	mRNA	1.179806	NA	NA	NA	1488	3	0.00201613	3750	24	0.0064	222	0	0
evm.model.FRAGSCAFF_SCAFFOLD_12.622	chr08	39175517	39182111	3712	11	0.00296336	mRNA	16.58556	115	4	0.0347826	1015	3	0.00295567	2352	4	0.00170068	230	0	0
evm.model.FRAGSCAFF_SCAFFOLD_12.623	chr08	39187649	39191079	1801	7	0.00388673	mRNA	18.092531	211	4	0.0189573	529	1	0.00189036	931	2	0.00214823	130	0	0
evm.model.FRAGSCAFF_SCAFFOLD_12.624	chr08	39195729	39199287	1870	6	0.00320856	mRNA	10.30309	148	2	0.0135135	525	1	0.00190476	1020	3	0.00294118	177	0	0
evm.model.FRAGSCAFF_SCAFFOLD_12.625	chr08	39202896	39205663	1576	5	0.00317259	mRNA	6.081696	1	0	0	710	3	0.00422535	706	2	0.00283286	159	0	0
evm.model.FRAGSCAFF_SCAFFOLD_12.626	chr08	39207614	39209128	707	2	0.00282885	mRNA	2.905631	58	0	0	439	1	0.0022779	210	1	0.0047619	NA	NA	NA
evm.model.FRAGSCAFF_SCAFFOLD_12.627	chr08	39209788	39216957	4054	4	0.00098668	mRNA	1.724978	NA	NA	NA	1327	3	0.00226074	2727	1	0.000366703	NA	NA	NA
evm.model.FRAGSCAFF_SCAFFOLD_12.628	chr08	39216965	39217345	195	0	0	mRNA	5.705923	NA	NA	NA	195	0	0	NA	NA	NA	NA	NA	NA
evm.model.FRAGSCAFF_SCAFFOLD_12.629	chr08	39223824	39227326	1969	0	0	mRNA	16.983494	29	0	0	500	0	0	1198	0	0	242	0	0
evm.model.FRAGSCAFF_SCAFFOLD_1.263	chr09	44811388	44814775	1744	1	0.000573394	mRNA	0.266989	NA	NA	NA	1355	1	0.000738007	389	0	0	NA	NA	NA
evm.model.FRAGSCAFF_SCAFFOLD_12.630	chr08	39227780	39228049	139	0	0	mRNA	0	NA	NA	NA	139	0	0	NA	NA	NA	NA	NA	NA
evm.model.FRAGSCAFF_SCAFFOLD_12.631	chr08	39228684	39230922	1058	2	0.00189036	mRNA	5.218085	167	0	0	561	2	0.00356506	45	0	0	285	0	0
evm.model.FRAGSCAFF_SCAFFOLD_12.632	chr08	39232592	39243304	5380	45	0.00836431	mRNA	69.148949	28	0	0	525	1	0.00190476	4705	44	0.00935175	122	0	0
evm.model.FRAGSCAFF_SCAFFOLD_12.634	chr08	39253512	39255848	833	0	0	mRNA	1.100034	NA	NA	NA	660	0	0	55	0	0	118	0	0
evm.model.FRAGSCAFF_SCAFFOLD_12.636	chr08	39261362	39264222	1156	3	0.00259516	mRNA	2.505813	NA	NA	NA	708	3	0.00423729	168	0	0	280	0	0
evm.model.FRAGSCAFF_SCAFFOLD_12.637	chr08	39265243	39267308	994	0	0	mRNA	13.721423	64	0	0	337	0	0	425	0	0	168	0	0
evm.model.FRAGSCAFF_SCAFFOLD_12.639	chr08	39319548	39320409	349	2	0.00573066	mRNA	3.348259	NA	NA	NA	156	2	0.0128205	NA	NA	NA	193	0	0
evm.model.FRAGSCAFF_SCAFFOLD_1.264	chr09	44820459	44821860	410	6	0.0146341	mRNA	1.412491	NA	NA	NA	245	6	0.0244898	165	0	0	NA	NA	NA
evm.model.FRAGSCAFF_SCAFFOLD_12.64	chr08	32166287	32168853	1179	12	0.0101781	mRNA	9.968427	68	0	0	885	10	0.0112994	71	0	0	155	2	0.0129032
evm.model.FRAGSCAFF_SCAFFOLD_12.640	chr08	39321666	39328089	3592	5	0.00139198	mRNA	2.645988	69	0	0	914	2	0.00218818	2348	3	0.00127768	261	0	0
evm.model.FRAGSCAFF_SCAFFOLD_12.641	chr08	39330432	39331785	621	0	0	mRNA	44.918091	239	0	0	302	0	0	NA	NA	NA	80	0	0
evm.model.FRAGSCAFF_SCAFFOLD_12.642	chr08	39331809	39339360	4480	9	0.00200893	mRNA	6.034812	12	0	0	1248	2	0.00160256	2934	6	0.00204499	286	1	0.0034965
evm.model.FRAGSCAFF_SCAFFOLD_12.643	chr08	39339546	39341057	621	2	0.00322061	mRNA	3.581125	316	1	0.00316456	148	1	0.00675676	NA	NA	NA	157	0	0
evm.model.FRAGSCAFF_SCAFFOLD_12.644	chr08	39344033	39349206	2315	1	0.000431965	mRNA	5.712234	139	0	0	582	1	0.00171821	1594	0	0	NA	NA	NA
evm.model.FRAGSCAFF_SCAFFOLD_12.645	chr08	39352574	39354406	515	3	0.00582524	mRNA	1.510561	66	0	0	246	3	0.0121951	NA	NA	NA	203	0	0
evm.model.FRAGSCAFF_SCAFFOLD_12.646	chr08	39355809	39356896	397	1	0.00251889	mRNA	0	NA	NA	NA	338	1	0.00295858	59	0	0	NA	NA	NA
evm.model.FRAGSCAFF_SCAFFOLD_12.647	chr08	39358640	39359902	528	0	0	mRNA	0	NA	NA	NA	496	0	0	32	0	0	NA	NA	NA
evm.model.FRAGSCAFF_SCAFFOLD_12.649	chr08	39374800	39376437	619	7	0.0113086	mRNA	0	NA	NA	NA	280	0	0	339	7	0.020649	NA	NA	NA
evm.model.FRAGSCAFF_SCAFFOLD_1.265	chr09	44824480	44825600	403	1	0.00248139	mRNA	0.478437	95	1	0.0105263	200	0	0	108	0	0	NA	NA	NA
evm.model.FRAGSCAFF_SCAFFOLD_12.65	chr08	32169717	32172024	1168	3	0.00256849	mRNA	15.023088	NA	NA	NA	686	3	0.00437318	482	0	0	NA	NA	NA
evm.model.FRAGSCAFF_SCAFFOLD_12.652	chr08	39405537	39406774	488	3	0.00614754	mRNA	4.885476	274	3	0.0109489	146	0	0	NA	NA	NA	68	0	0
evm.model.FRAGSCAFF_SCAFFOLD_12.657	chr08	39465339	39477299	6583	0	0	mRNA	0	NA	NA	NA	1857	0	0	4726	0	0	NA	NA	NA
evm.model.FRAGSCAFF_SCAFFOLD_1.266	chr09	44827333	44828575	460	0	0	mRNA	6.887551	33	0	0	143	0	0	107	0	0	177	0	0
evm.model.FRAGSCAFF_SCAFFOLD_12.66	chr08	32171675	32179797	4785	8	0.00167189	mRNA	9.629035	265	5	0.0188679	561	1	0.00178253	3789	2	0.000527844	170	0	0
evm.model.FRAGSCAFF_SCAFFOLD_12.660	chr08	39501338	39506301	2307	5	0.00216732	mRNA	2.793549	NA	NA	NA	967	3	0.00310238	1256	1	0.000796178	84	1	0.0119048
evm.model.FRAGSCAFF_SCAFFOLD_12.661	chr08	39515461	39520995	3279	1	0.000304971	mRNA	1.353623	NA	NA	NA	860	0	0	2419	1	0.000413394	NA	NA	NA
evm.model.FRAGSCAFF_SCAFFOLD_12.662	chr08	39525895	39530443	2570	0	0	mRNA	6.607068	95	0	0	346	0	0	1976	0	0	153	0	0
evm.model.FRAGSCAFF_SCAFFOLD_12.667	chr08	39540405	39543107	1530	0	0	mRNA	1.716906	92	0	0	578	0	0	753	0	0	107	0	0
evm.model.FRAGSCAFF_SCAFFOLD_12.668	chr08	39548733	39593631	22786	10	0.000438866	mRNA	6.001394	185	1	0.00540541	737	0	0	21628	9	0.000416127	236	0	0
evm.model.FRAGSCAFF_SCAFFOLD_12.669	chr08	39593794	39593982	60	3	0.05	mRNA	0	NA	NA	NA	60	3	0.05	NA	NA	NA	NA	NA	NA
evm.model.FRAGSCAFF_SCAFFOLD_1.267	chr09	44836093	44838980	1536	5	0.00325521	mRNA	20.314526	90	0	0	379	1	0.00263852	886	4	0.00451467	181	0	0
evm.model.FRAGSCAFF_SCAFFOLD_12.67	chr08	32180278	32181014	181	2	0.0110497	mRNA	1.327611	19	0	0	115	1	0.00869565	47	1	0.0212766	NA	NA	NA
evm.model.FRAGSCAFF_SCAFFOLD_12.670	chr08	39594981	39595601	195	6	0.0307692	mRNA	2.824717	NA	NA	NA	195	6	0.0307692	NA	NA	NA	NA	NA	NA
evm.model.FRAGSCAFF_SCAFFOLD_12.671	chr08	39595744	39596331	209	0	0	mRNA	1.283416	NA	NA	NA	209	0	0	NA	NA	NA	NA	NA	NA
evm.model.FRAGSCAFF_SCAFFOLD_12.672	chr08	39627362	39639319	6620	0	0	mRNA	6.054584	NA	NA	NA	871	0	0	5611	0	0	138	0	0
evm.model.FRAGSCAFF_SCAFFOLD_12.674	chr08	39642725	39644950	888	0	0	mRNA	4.436001	61	0	0	743	0	0	NA	NA	NA	84	0	0
evm.model.FRAGSCAFF_SCAFFOLD_12.675	chr08	39669217	39670358	456	0	0	mRNA	1.683589	1	0	0	455	0	0	NA	NA	NA	NA	NA	NA
evm.model.FRAGSCAFF_SCAFFOLD_12.678	chr08	39677923	39682383	2617	0	0	mRNA	15.517752	250	0	0	645	0	0	1635	0	0	87	0	0
evm.model.FRAGSCAFF_SCAFFOLD_12.679.1	chr08	39684917	39688684	2139	1	0.000467508	mRNA	1.534251	88	1	0.0113636	1042	0	0	666	0	0	343	0	0
evm.model.FRAGSCAFF_SCAFFOLD_1.268	chr09	44842880	44843948	254	2	0.00787402	mRNA	0.055174	NA	NA	NA	237	2	0.00843882	17	0	0	NA	NA	NA
evm.model.FRAGSCAFF_SCAFFOLD_12.68	chr08	32189365	32205932	9301	32	0.00344049	mRNA	4.927267	NA	NA	NA	4362	14	0.00320954	4753	18	0.00378708	186	0	0
evm.model.FRAGSCAFF_SCAFFOLD_12.680	chr08	39690344	39694220	2107	1	0.000474608	mRNA	1.757535	NA	NA	NA	653	1	0.00153139	1339	0	0	115	0	0
evm.model.FRAGSCAFF_SCAFFOLD_12.681	chr08	39699954	39701819	922	0	0	mRNA	310.971161	109	0	0	136	0	0	NA	NA	NA	677	0	0
evm.model.FRAGSCAFF_SCAFFOLD_12.682	chr08	39702262	39707469	2916	0	0	mRNA	6.586859	322	0	0	847	0	0	1414	0	0	333	0	0
evm.model.FRAGSCAFF_SCAFFOLD_12.683	chr08	39711695	39713937	1119	0	0	mRNA	2.720654	NA	NA	NA	380	0	0	739	0	0	NA	NA	NA
evm.model.FRAGSCAFF_SCAFFOLD_12.686	chr08	39769325	39769645	160	0	0	mRNA	0.210362	NA	NA	NA	160	0	0	NA	NA	NA	NA	NA	NA
evm.model.FRAGSCAFF_SCAFFOLD_12.687	chr08	39768381	39774155	3453	0	0	mRNA	17.2593	24	0	0	304	0	0	2881	0	0	244	0	0
evm.model.FRAGSCAFF_SCAFFOLD_12.688	chr08	39775511	39782103	3461	0	0	mRNA	2.904383	49	0	0	1142	0	0	2108	0	0	162	0	0
evm.model.FRAGSCAFF_SCAFFOLD_12.689	chr08	39791189	39795623	2485	0	0	mRNA	12.658409	355	0	0	328	0	0	1560	0	0	242	0	0
evm.model.FRAGSCAFF_SCAFFOLD_1.269	chr09	44851597	44857825	3335	2	0.0005997	mRNA	6.817192	NA	NA	NA	1142	2	0.00175131	1869	0	0	324	0	0
evm.model.FRAGSCAFF_SCAFFOLD_12.690	chr08	39797355	39799330	595	0	0	mRNA	0	NA	NA	NA	522	0	0	73	0	0	NA	NA	NA
evm.model.FRAGSCAFF_SCAFFOLD_12.691	chr08	39804061	39814777	5962	4	0.000670916	mRNA	2.738572	82	0	0	2023	0	0	3555	4	0.00112518	302	0	0
evm.model.FRAGSCAFF_SCAFFOLD_12.692	chr08	39839101	39842736	1903	0	0	mRNA	5.285631	57	0	0	749	0	0	933	0	0	164	0	0
evm.model.FRAGSCAFF_SCAFFOLD_12.693	chr08	39848445	39850225	619	0	0	mRNA	0.658277	NA	NA	NA	407	0	0	149	0	0	63	0	0
evm.model.FRAGSCAFF_SCAFFOLD_12.694	chr08	39859181	39865255	3262	0	0	mRNA	3.795977	277	0	0	1368	0	0	1415	0	0	202	0	0
evm.model.FRAGSCAFF_SCAFFOLD_12.695	chr08	39868138	39871662	1613	0	0	mRNA	7.768898	25	0	0	769	0	0	604	0	0	215	0	0
evm.model.FRAGSCAFF_SCAFFOLD_12.696.1	chr08	39872662	39877576	2790	0	0	mRNA	9.236694	120	0	0	582	0	0	1794	0	0	294	0	0
evm.model.FRAGSCAFF_SCAFFOLD_12.697	chr08	39879356	39880249	418	0	0	mRNA	0.065077	NA	NA	NA	418	0	0	NA	NA	NA	NA	NA	NA
evm.model.FRAGSCAFF_SCAFFOLD_12.698	chr08	39882306	39886083	2134	0	0	mRNA	0.773866	1608	0	0	435	0	0	91	0	0	NA	NA	NA
evm.model.FRAGSCAFF_SCAFFOLD_1.27	chr09	43179446	43181081	1014	1	0.000986193	mRNA	5.17224	NA	NA	NA	487	0	0	527	1	0.00189753	NA	NA	NA
evm.model.FRAGSCAFF_SCAFFOLD_12.7	chr08	31502407	31512048	5363	18	0.00335633	mRNA	0.209009	NA	NA	NA	467	4	0.00856531	4896	14	0.00285948	NA	NA	NA
evm.model.FRAGSCAFF_SCAFFOLD_1.270	chr09	44860964	44861293	145	0	0	mRNA	0	NA	NA	NA	145	0	0	NA	NA	NA	NA	NA	NA
evm.model.FRAGSCAFF_SCAFFOLD_12.70	chr08	32234559	32250165	8336	56	0.00671785	mRNA	0.416597	53	1	0.0188679	825	8	0.00969697	7458	47	0.00630196	NA	NA	NA
evm.model.FRAGSCAFF_SCAFFOLD_1.271	chr09	44861317	44861871	218	1	0.00458716	mRNA	0	NA	NA	NA	218	1	0.00458716	NA	NA	NA	NA	NA	NA
evm.model.FRAGSCAFF_SCAFFOLD_12.71	chr08	32255300	32258930	2101	2	0.000951928	mRNA	0	NA	NA	NA	449	0	0	1652	2	0.00121065	NA	NA	NA
evm.model.FRAGSCAFF_SCAFFOLD_1.272	chr09	44866952	44867206	89	0	0	mRNA	0	NA	NA	NA	89	0	0	NA	NA	NA	NA	NA	NA
evm.model.FRAGSCAFF_SCAFFOLD_1.273	chr09	44875058	44879782	2605	3	0.00115163	mRNA	13.838523	219	1	0.00456621	1188	0	0	897	2	0.00222965	301	0	0
evm.model.FRAGSCAFF_SCAFFOLD_12.73	chr08	32289729	32289962	71	0	0	mRNA	1.03505	NA	NA	NA	71	0	0	NA	NA	NA	NA	NA	NA
evm.model.FRAGSCAFF_SCAFFOLD_1.274	chr09	44887091	44888493	498	1	0.00200803	mRNA	1.741567	40	0	0	334	1	0.00299401	NA	NA	NA	124	0	0
evm.model.FRAGSCAFF_SCAFFOLD_1.275	chr09	44892647	44897350	2580	4	0.00155039	mRNA	97.45536	NA	NA	NA	253	1	0.00395257	2327	3	0.00128921	NA	NA	NA
evm.model.FRAGSCAFF_SCAFFOLD_12.75	chr08	32318665	32320149	731	1	0.00136799	mRNA	33.724255	250	1	0.004	158	0	0	212	0	0	111	0	0
evm.model.FRAGSCAFF_SCAFFOLD_1.276	chr09	44898264	44899672	794	1	0.00125945	mRNA	0.02045	NA	NA	NA	382	1	0.0026178	412	0	0	NA	NA	NA
evm.model.FRAGSCAFF_SCAFFOLD_12.76	chr08	32320369	32324841	2558	9	0.00351837	mRNA	21.345419	18	0	0	917	8	0.0087241	1434	1	0.00069735	189	0	0
evm.model.FRAGSCAFF_SCAFFOLD_1.277	chr09	44900703	44904541	2259	0	0	mRNA	25.929728	NA	NA	NA	802	0	0	1457	0	0	NA	NA	NA
evm.model.FRAGSCAFF_SCAFFOLD_12.77	chr08	32327217	32332351	2808	8	0.002849	mRNA	61.672169	21	1	0.047619	439	2	0.00455581	2133	5	0.00234412	215	0	0
evm.model.FRAGSCAFF_SCAFFOLD_1.278	chr09	44906794	44907853	348	3	0.00862069	mRNA	0	NA	NA	NA	273	3	0.010989	75	0	0	NA	NA	NA
evm.model.FRAGSCAFF_SCAFFOLD_12.78	chr08	32338943	32339263	104	1	0.00961538	mRNA	0.446803	NA	NA	NA	104	1	0.00961538	NA	NA	NA	NA	NA	NA
evm.model.FRAGSCAFF_SCAFFOLD_1.279	chr09	44908108	44909526	410	1	0.00243902	mRNA	0.019209	NA	NA	NA	410	1	0.00243902	NA	NA	NA	NA	NA	NA
evm.model.FRAGSCAFF_SCAFFOLD_12.79	chr08	32341492	32344868	1998	3	0.0015015	mRNA	0	NA	NA	NA	279	0	0	1719	3	0.0017452	NA	NA	NA
evm.model.FRAGSCAFF_SCAFFOLD_1.28	chr09	43181579	43183267	998	1	0.001002	mRNA	16.937456	NA	NA	NA	545	1	0.00183486	453	0	0	NA	NA	NA
evm.model.FRAGSCAFF_SCAFFOLD_12.8	chr08	31518878	31521600	1018	7	0.00687623	mRNA	14.333345	48	0	0	376	7	0.018617	460	0	0	134	0	0
evm.model.FRAGSCAFF_SCAFFOLD_1.280	chr09	44913666	44914726	374	2	0.00534759	mRNA	14.613434	111	0	0	138	2	0.0144928	NA	NA	NA	125	0	0
evm.model.FRAGSCAFF_SCAFFOLD_12.80	chr08	32351610	32352519	451	2	0.00443459	mRNA	2.909623	NA	NA	NA	96	1	0.0104167	NA	NA	NA	355	1	0.0028169
evm.model.FRAGSCAFF_SCAFFOLD_1.281	chr09	44921280	44924302	1525	2	0.00131148	mRNA	82.236565	25	0	0	749	2	0.00267023	751	0	0	NA	NA	NA
evm.model.FRAGSCAFF_SCAFFOLD_12.81	chr08	32390033	32390350	105	1	0.00952381	mRNA	0	NA	NA	NA	105	1	0.00952381	NA	NA	NA	NA	NA	NA
evm.model.FRAGSCAFF_SCAFFOLD_12.82	chr08	32397323	32397969	280	0	0	mRNA	1.440671	2	0	0	91	0	0	NA	NA	NA	187	0	0
evm.model.FRAGSCAFF_SCAFFOLD_1.282_evm.model.FRAGSCAFF_SCAFFOLD_1.283	chr09	44930559	44932097	550	7	0.0127273	mRNA	9.128722	58	0	0	233	6	0.0257511	89	0	0	170	1	0.00588235
evm.model.FRAGSCAFF_SCAFFOLD_12.83	chr08	32406106	32409522	2131	6	0.00281558	mRNA	1.846002	NA	NA	NA	645	2	0.00310078	1486	4	0.00269179	NA	NA	NA
evm.model.FRAGSCAFF_SCAFFOLD_1.284	chr09	44941534	44944784	1805	6	0.0033241	mRNA	37.510426	59	1	0.0169492	405	3	0.00740741	1158	2	0.00172712	183	0	0
evm.model.FRAGSCAFF_SCAFFOLD_12.84	chr08	32410019	32410718	379	1	0.00263852	mRNA	8.516226	NA	NA	NA	258	1	0.00387597	121	0	0	NA	NA	NA
evm.model.FRAGSCAFF_SCAFFOLD_1.285	chr09	44945091	44947661	1389	0	0	mRNA	4.741078	79	0	0	276	0	0	913	0	0	121	0	0
evm.model.FRAGSCAFF_SCAFFOLD_12.85	chr08	32411349	32418817	4328	9	0.00207948	mRNA	16.654581	141	1	0.0070922	1437	4	0.00278358	2638	4	0.0015163	112	0	0
evm.model.FRAGSCAFF_SCAFFOLD_1.286	chr09	44955522	44957629	1168	0	0	mRNA	0.418328	NA	NA	NA	567	0	0	525	0	0	76	0	0
evm.model.FRAGSCAFF_SCAFFOLD_12.86	chr08	32429468	32430850	474	7	0.0147679	mRNA	0	NA	NA	NA	405	6	0.0148148	69	1	0.0144928	NA	NA	NA
evm.model.FRAGSCAFF_SCAFFOLD_1.287	chr09	44960138	44963051	1580	2	0.00126582	mRNA	19.313559	NA	NA	NA	413	2	0.00484262	1167	0	0	NA	NA	NA
evm.model.FRAGSCAFF_SCAFFOLD_1.288	chr09	44968293	44974185	3242	1	0.000308452	mRNA	16.497015	107	0	0	630	1	0.0015873	2333	0	0	172	0	0
evm.model.FRAGSCAFF_SCAFFOLD_12.88	chr08	32470760	32471659	357	0	0	mRNA	0	NA	NA	NA	357	0	0	NA	NA	NA	NA	NA	NA
evm.model.FRAGSCAFF_SCAFFOLD_1.289	chr09	44981667	44984041	1308	0	0	mRNA	6.609499	20	0	0	581	0	0	550	0	0	157	0	0
evm.model.FRAGSCAFF_SCAFFOLD_12.89	chr08	32479756	32482280	1397	3	0.00214746	mRNA	11.82673	NA	NA	NA	261	2	0.00766284	1136	1	0.000880282	NA	NA	NA
evm.model.FRAGSCAFF_SCAFFOLD_1.29	chr09	43190693	43191857	388	1	0.00257732	mRNA	36.427601	17	0	0	185	1	0.00540541	NA	NA	NA	186	0	0
evm.model.FRAGSCAFF_SCAFFOLD_12.9	chr08	31532714	31534101	654	8	0.0122324	mRNA	0	NA	NA	NA	505	6	0.0118812	149	2	0.0134228	NA	NA	NA
evm.model.FRAGSCAFF_SCAFFOLD_1.290	chr09	44997719	44999825	1107	2	0.00180668	mRNA	5.487082	NA	NA	NA	733	2	0.00272851	374	0	0	NA	NA	NA
evm.model.FRAGSCAFF_SCAFFOLD_12.90	chr08	32483395	32489563	3557	4	0.00112454	mRNA	7.786685	34	0	0	836	2	0.00239234	2555	2	0.000782779	132	0	0
evm.model.FRAGSCAFF_SCAFFOLD_1.291	chr09	45001107	45003082	967	2	0.00206825	mRNA	232.730606	50	0	0	202	1	0.0049505	471	1	0.00212314	244	0	0
evm.model.FRAGSCAFF_SCAFFOLD_12.91	chr08	32492459	32493356	265	7	0.0264151	mRNA	0	NA	NA	NA	247	7	0.0283401	18	0	0	NA	NA	NA
evm.model.FRAGSCAFF_SCAFFOLD_1.292	chr09	45007246	45008784	830	0	0	mRNA	0	NA	NA	NA	419	0	0	411	0	0	NA	NA	NA
evm.model.FRAGSCAFF_SCAFFOLD_1.294	chr09	45019856	45032276	7078	7	0.00098898	mRNA	0.078907	NA	NA	NA	3647	5	0.00137099	3431	2	0.00058292	NA	NA	NA
evm.model.FRAGSCAFF_SCAFFOLD_12.94	chr08	32522038	32526349	1684	4	0.0023753	mRNA	5.155649	80	0	0	873	4	0.0045819	579	0	0	152	0	0
evm.model.FRAGSCAFF_SCAFFOLD_1.295	chr09	45033256	45035374	1162	0	0	mRNA	34.229969	NA	NA	NA	229	0	0	933	0	0	NA	NA	NA
evm.model.FRAGSCAFF_SCAFFOLD_12.95	chr08	32528736	32532147	1928	2	0.00103734	mRNA	50.257034	6	0	0	263	1	0.00380228	1549	1	0.000645578	110	0	0
evm.model.FRAGSCAFF_SCAFFOLD_12.96	chr08	32532485	32535961	1757	3	0.00170746	mRNA	19.137709	52	0	0	894	1	0.00111857	543	2	0.00368324	268	0	0
evm.model.FRAGSCAFF_SCAFFOLD_1.296.1	chr09	45037724	45041554	2183	2	0.00091617	mRNA	13.823344	3	0	0	657	1	0.00152207	1285	1	0.00077821	238	0	0
evm.model.FRAGSCAFF_SCAFFOLD_1.297	chr09	45041812	45049148	4438	11	0.00247859	mRNA	42.648815	NA	NA	NA	996	8	0.00803213	3171	2	0.000630716	271	1	0.00369004
evm.model.FRAGSCAFF_SCAFFOLD_12.97	chr08	32536444	32537859	730	1	0.00136986	mRNA	78.822449	NA	NA	NA	641	1	0.00156006	89	0	0	NA	NA	NA
evm.model.FRAGSCAFF_SCAFFOLD_12.98	chr08	32538504	32541072	1445	2	0.00138408	mRNA	15.271752	NA	NA	NA	435	2	0.0045977	1010	0	0	NA	NA	NA
evm.model.FRAGSCAFF_SCAFFOLD_1.298_evm.model.FRAGSCAFF_SCAFFOLD_1.299	chr09	45057624	45062449	2263	4	0.00176757	mRNA	38.692616	45	0	0	644	1	0.0015528	1408	3	0.00213068	166	0	0
evm.model.FRAGSCAFF_SCAFFOLD_12.99	chr08	32557795	32558757	590	1	0.00169492	mRNA	0	NA	NA	NA	162	1	0.00617284	428	0	0	NA	NA	NA
evm.model.FRAGSCAFF_SCAFFOLD_1.30	chr09	43198286	43202112	1942	1	0.000514933	mRNA	23.263929	114	0	0	816	1	0.00122549	849	0	0	163	0	0
evm.model.FRAGSCAFF_SCAFFOLD_1.301	chr09	45066786	45068813	1066	0	0	mRNA	0	NA	NA	NA	504	0	0	562	0	0	NA	NA	NA
evm.model.FRAGSCAFF_SCAFFOLD_1.302	chr09	45070076	45073056	1280	0	0	mRNA	0	NA	NA	NA	214	0	0	1066	0	0	NA	NA	NA
evm.model.FRAGSCAFF_SCAFFOLD_1.305	chr09	45081368	45082763	610	5	0.00819672	mRNA	3.117655	27	1	0.037037	277	4	0.0144404	126	0	0	180	0	0
evm.model.FRAGSCAFF_SCAFFOLD_1.306	chr09	45083047	45087376	2549	3	0.00117693	mRNA	0.573528	NA	NA	NA	1159	2	0.00172563	1390	1	0.000719424	NA	NA	NA
evm.model.FRAGSCAFF_SCAFFOLD_1.307	chr09	45089821	45092045	966	4	0.00414079	mRNA	1.148981	68	1	0.0147059	385	2	0.00519481	486	0	0	27	1	0.037037
evm.model.FRAGSCAFF_SCAFFOLD_1.309	chr09	45101758	45106402	1834	6	0.00327154	mRNA	4.765024	107	2	0.0186916	312	2	0.00641026	1291	2	0.00154919	124	0	0
evm.model.FRAGSCAFF_SCAFFOLD_1.31	chr09	43202172	43203563	490	0	0	mRNA	42.419407	27	0	0	225	0	0	121	0	0	117	0	0
evm.model.FRAGSCAFF_SCAFFOLD_1.310	chr09	45106901	45109182	1253	1	0.000798085	mRNA	15.685513	40	0	0	118	0	0	868	1	0.00115207	227	0	0
evm.model.FRAGSCAFF_SCAFFOLD_13.10	chr10	28731705	28733947	972	0	0	mRNA	1.563226	88	0	0	841	0	0	43	0	0	NA	NA	NA
evm.model.FRAGSCAFF_SCAFFOLD_1.311	chr09	45116280	45117457	339	2	0.00589971	mRNA	0.112969	NA	NA	NA	323	2	0.00619195	16	0	0	NA	NA	NA
evm.model.FRAGSCAFF_SCAFFOLD_1.312	chr09	45123171	45127398	2255	2	0.000886918	mRNA	11.769893	NA	NA	NA	427	1	0.00234192	1828	1	0.000547046	NA	NA	NA
evm.model.FRAGSCAFF_SCAFFOLD_13.12	chr10	28764134	28765074	315	10	0.031746	mRNA	0	NA	NA	NA	204	7	0.0343137	111	3	0.027027	NA	NA	NA
evm.model.FRAGSCAFF_SCAFFOLD_1.313	chr09	45128006	45128558	186	1	0.00537634	mRNA	0.135985	17	0	0	169	1	0.00591716	NA	NA	NA	NA	NA	NA
evm.model.FRAGSCAFF_SCAFFOLD_13.13	chr10	28768940	28778142	5665	4	0.00070609	mRNA	0	NA	NA	NA	581	0	0	5084	4	0.000786782	NA	NA	NA
evm.model.FRAGSCAFF_SCAFFOLD_1.314	chr09	45128568	45129493	317	2	0.00630915	mRNA	0	NA	NA	NA	238	2	0.00840336	79	0	0	NA	NA	NA
evm.model.FRAGSCAFF_SCAFFOLD_1.315	chr09	45130099	45133954	1462	7	0.00478796	mRNA	6.973214	46	0	0	352	2	0.00568182	1064	5	0.00469925	NA	NA	NA
evm.model.FRAGSCAFF_SCAFFOLD_13.15	chr10	28806812	28816010	5664	0	0	mRNA	0	NA	NA	NA	560	0	0	5104	0	0	NA	NA	NA
evm.model.FRAGSCAFF_SCAFFOLD_13.17	chr10	28917051	28918732	949	0	0	mRNA	0	NA	NA	NA	337	0	0	612	0	0	NA	NA	NA
evm.model.FRAGSCAFF_SCAFFOLD_1.317.1	chr09	45144007	45149787	3477	2	0.000575209	mRNA	15.072753	41	0	0	935	0	0	2309	2	0.000866176	192	0	0
evm.model.FRAGSCAFF_SCAFFOLD_1.318	chr09	45149778	45152633	1056	1	0.00094697	mRNA	7.050162	18	0	0	592	1	0.00168919	279	0	0	167	0	0
evm.model.FRAGSCAFF_SCAFFOLD_1.319	chr09	45153963	45156965	1375	1	0.000727273	mRNA	2.407937	5	0	0	1227	1	0.000814996	NA	NA	NA	143	0	0
evm.model.FRAGSCAFF_SCAFFOLD_13.2	chr10	28658134	28659124	396	0	0	mRNA	0	NA	NA	NA	283	0	0	113	0	0	NA	NA	NA
evm.model.FRAGSCAFF_SCAFFOLD_1.320	chr09	45158626	45161089	1080	13	0.012037	mRNA	18.451618	NA	NA	NA	200	0	0	880	13	0.0147727	NA	NA	NA
evm.model.FRAGSCAFF_SCAFFOLD_1.321	chr09	45161097	45163887	1601	0	0	mRNA	6.538563	NA	NA	NA	458	0	0	1143	0	0	NA	NA	NA
evm.model.FRAGSCAFF_SCAFFOLD_1.322	chr09	45168540	45173333	2836	5	0.00176305	mRNA	21.363724	NA	NA	NA	1279	3	0.00234558	1557	2	0.00128452	NA	NA	NA
evm.model.FRAGSCAFF_SCAFFOLD_1.323	chr09	45184040	45186838	1599	2	0.00125078	mRNA	6.554252	10	0	0	336	0	0	1046	1	0.000956023	207	1	0.00483092
evm.model.FRAGSCAFF_SCAFFOLD_1.324	chr09	45193194	45194198	549	1	0.00182149	mRNA	0	NA	NA	NA	175	1	0.00571429	374	0	0	NA	NA	NA
evm.model.FRAGSCAFF_SCAFFOLD_1.325	chr09	45194250	45196469	1326	1	0.000754148	mRNA	0	NA	NA	NA	565	1	0.00176991	761	0	0	NA	NA	NA
evm.model.FRAGSCAFF_SCAFFOLD_13.25	chr10	29011236	29012757	557	6	0.010772	mRNA	0	NA	NA	NA	457	6	0.0131291	100	0	0	NA	NA	NA
evm.model.FRAGSCAFF_SCAFFOLD_1.326	chr09	45204041	45207725	1980	3	0.00151515	mRNA	2.52768	138	1	0.00724638	739	0	0	1103	2	0.00181324	NA	NA	NA
evm.model.FRAGSCAFF_SCAFFOLD_13.26	chr10	29014477	29021393	3585	25	0.0069735	mRNA	0	NA	NA	NA	413	5	0.0121065	3172	20	0.00630517	NA	NA	NA
evm.model.FRAGSCAFF_SCAFFOLD_1.328	chr09	45209907	45214327	2454	6	0.00244499	mRNA	13.593264	178	0	0	748	1	0.0013369	1390	5	0.00359712	138	0	0
evm.model.FRAGSCAFF_SCAFFOLD_1.329	chr09	45214314	45218702	2553	1	0.000391696	mRNA	4.763969	42	0	0	364	0	0	1856	1	0.000538793	291	0	0
evm.model.FRAGSCAFF_SCAFFOLD_13.29	chr10	29057777	29063787	3589	20	0.00557258	mRNA	0	NA	NA	NA	798	4	0.00501253	2791	16	0.00573271	NA	NA	NA
evm.model.FRAGSCAFF_SCAFFOLD_1.33	chr09	43211991	43213309	545	7	0.012844	mRNA	0.509449	67	0	0	377	7	0.0185676	59	0	0	42	0	0
evm.model.FRAGSCAFF_SCAFFOLD_13.3	chr10	28679664	28680768	415	3	0.00722892	mRNA	0.562331	NA	NA	NA	332	3	0.00903614	83	0	0	NA	NA	NA
evm.model.FRAGSCAFF_SCAFFOLD_1.330	chr09	45232961	45233825	471	3	0.00636943	mRNA	0	NA	NA	NA	225	0	0	246	3	0.0121951	NA	NA	NA
evm.model.FRAGSCAFF_SCAFFOLD_1.333	chr09	45249595	45251593	1194	1	0.000837521	mRNA	0.23103	NA	NA	NA	295	0	0	899	1	0.00111235	NA	NA	NA
evm.model.FRAGSCAFF_SCAFFOLD_1.335	chr09	45269191	45290990	9208	0	0	mRNA	5.914022	125	0	0	497	0	0	8336	0	0	250	0	0
evm.model.FRAGSCAFF_SCAFFOLD_13.35	chr10	29104892	29106535	687	2	0.00291121	mRNA	0	NA	NA	NA	456	2	0.00438596	231	0	0	NA	NA	NA
evm.model.FRAGSCAFF_SCAFFOLD_1.336	chr09	45292418	45293002	155	1	0.00645161	mRNA	7.71794	NA	NA	NA	155	1	0.00645161	NA	NA	NA	NA	NA	NA
evm.model.FRAGSCAFF_SCAFFOLD_13.36	chr10	29133420	29141412	4468	6	0.00134288	mRNA	28.419636	34	0	0	831	0	0	3411	6	0.00175901	192	0	0
evm.model.FRAGSCAFF_SCAFFOLD_1.337	chr09	45293178	45293603	196	1	0.00510204	mRNA	11.865944	NA	NA	NA	196	1	0.00510204	NA	NA	NA	NA	NA	NA
evm.model.FRAGSCAFF_SCAFFOLD_13.37	chr10	29142942	29154926	5954	19	0.00319113	mRNA	12.745394	52	0	0	396	0	0	5249	19	0.00361974	257	0	0
evm.model.FRAGSCAFF_SCAFFOLD_1.338	chr09	45293819	45296009	1414	1	0.000707214	mRNA	23.006413	NA	NA	NA	172	0	0	1242	1	0.000805153	NA	NA	NA
evm.model.FRAGSCAFF_SCAFFOLD_13.38	chr10	29174634	29179114	2512	3	0.00119427	mRNA	10.609708	67	0	0	952	2	0.00210084	1318	1	0.000758725	175	0	0
evm.model.FRAGSCAFF_SCAFFOLD_1.339	chr09	45296694	45301081	2493	2	0.000802246	mRNA	16.542566	58	0	0	309	2	0.00647249	1855	0	0	271	0	0
evm.model.FRAGSCAFF_SCAFFOLD_13.39	chr10	29231350	29237839	3327	13	0.00390742	mRNA	27.14072	82	0	0	727	1	0.00137552	2306	12	0.00520382	212	0	0
evm.model.FRAGSCAFF_SCAFFOLD_1.34	chr09	43220112	43223427	1456	9	0.00618132	mRNA	0.634999	NA	NA	NA	232	2	0.00862069	1119	7	0.00625559	105	0	0
evm.model.FRAGSCAFF_SCAFFOLD_13.4	chr10	28685285	28686392	416	0	0	mRNA	1.512841	NA	NA	NA	333	0	0	83	0	0	NA	NA	NA
evm.model.FRAGSCAFF_SCAFFOLD_1.340	chr09	45306540	45309310	1431	8	0.0055905	mRNA	1.369753	NA	NA	NA	397	6	0.0151134	1034	2	0.00193424	NA	NA	NA
evm.model.FRAGSCAFF_SCAFFOLD_13.40	chr10	29254875	29255380	168	1	0.00595238	mRNA	0	NA	NA	NA	168	1	0.00595238	NA	NA	NA	NA	NA	NA
evm.model.FRAGSCAFF_SCAFFOLD_1.341	chr09	45309411	45311475	1175	3	0.00255319	mRNA	8.419957	NA	NA	NA	716	3	0.00418994	459	0	0	NA	NA	NA
evm.model.FRAGSCAFF_SCAFFOLD_1.342	chr09	45313645	45322314	5025	8	0.00159204	mRNA	10.999074	140	0	0	1717	3	0.00174723	2978	5	0.00167898	190	0	0
evm.model.FRAGSCAFF_SCAFFOLD_1.343	chr09	45323734	45324598	349	1	0.00286533	mRNA	340.102753	54	0	0	132	1	0.00757576	60	0	0	103	0	0
evm.model.FRAGSCAFF_SCAFFOLD_1.344	chr09	45330945	45334950	2251	1	0.000444247	mRNA	6.220236	84	0	0	811	0	0	1138	1	0.000878735	218	0	0
evm.model.FRAGSCAFF_SCAFFOLD_1.345	chr09	45335282	45337864	1315	2	0.00152091	mRNA	0.273866	NA	NA	NA	691	1	0.00144718	492	0	0	132	1	0.00757576
evm.model.FRAGSCAFF_SCAFFOLD_1.346	chr09	45338641	45339694	294	2	0.00680272	mRNA	0.115434	NA	NA	NA	249	2	0.00803213	NA	NA	NA	45	0	0
evm.model.FRAGSCAFF_SCAFFOLD_1.347	chr09	45340748	45342905	1088	0	0	mRNA	8.348166	NA	NA	NA	629	0	0	459	0	0	NA	NA	NA
evm.model.FRAGSCAFF_SCAFFOLD_1.349	chr09	45361981	45365847	2148	4	0.0018622	mRNA	16.452976	NA	NA	NA	360	2	0.00555556	1594	2	0.00125471	194	0	0
evm.model.FRAGSCAFF_SCAFFOLD_1.35	chr09	43223573	43227781	2450	1	0.000408163	mRNA	3.859935	13	0	0	945	1	0.0010582	1352	0	0	140	0	0
evm.model.FRAGSCAFF_SCAFFOLD_13.5	chr10	28690929	28692036	415	0	0	mRNA	1.592758	NA	NA	NA	332	0	0	83	0	0	NA	NA	NA
evm.model.FRAGSCAFF_SCAFFOLD_1.350	chr09	45366803	45369953	1788	0	0	mRNA	67.299995	40	0	0	223	0	0	1418	0	0	107	0	0
evm.model.FRAGSCAFF_SCAFFOLD_1.351	chr09	45376817	45378494	571	2	0.00350263	mRNA	0.569643	72	0	0	340	2	0.00588235	151	0	0	8	0	0
evm.model.FRAGSCAFF_SCAFFOLD_1.352	chr09	45408765	45411477	1530	2	0.00130719	mRNA	13.36226	13	0	0	443	2	0.00451467	837	0	0	237	0	0
evm.model.FRAGSCAFF_SCAFFOLD_1.353	chr09	45419622	45421830	1279	1	0.000781861	mRNA	14.278081	NA	NA	NA	283	0	0	996	1	0.00100402	NA	NA	NA
evm.model.FRAGSCAFF_SCAFFOLD_1.354	chr09	45421880	45422887	491	0	0	mRNA	35.703075	NA	NA	NA	491	0	0	NA	NA	NA	NA	NA	NA
evm.model.FRAGSCAFF_SCAFFOLD_1.355	chr09	45423622	45427390	1894	12	0.0063358	mRNA	101.958839	91	0	0	316	0	0	1143	11	0.0096238	344	1	0.00290698
evm.model.FRAGSCAFF_SCAFFOLD_1.356	chr09	45430322	45432644	1031	2	0.00193986	mRNA	276.10553	201	0	0	247	1	0.00404858	367	1	0.0027248	216	0	0
evm.model.FRAGSCAFF_SCAFFOLD_1.357	chr09	45435212	45445799	5646	39	0.00690755	mRNA	21.744085	NA	NA	NA	2001	5	0.00249875	3645	34	0.00932785	NA	NA	NA
evm.model.FRAGSCAFF_SCAFFOLD_1.358	chr09	45445822	45448948	1649	3	0.00181928	mRNA	2.156008	NA	NA	NA	834	3	0.00359712	815	0	0	NA	NA	NA
evm.model.FRAGSCAFF_SCAFFOLD_1.359	chr09	45451484	45452173	202	1	0.0049505	mRNA	0	NA	NA	NA	202	1	0.0049505	NA	NA	NA	NA	NA	NA
evm.model.FRAGSCAFF_SCAFFOLD_1.36	chr09	43229530	43230639	397	6	0.0151134	mRNA	0.029204	NA	NA	NA	397	6	0.0151134	NA	NA	NA	NA	NA	NA
evm.model.FRAGSCAFF_SCAFFOLD_13.6	chr10	28700806	28701447	237	0	0	mRNA	0.678245	NA	NA	NA	237	0	0	NA	NA	NA	NA	NA	NA
evm.model.FRAGSCAFF_SCAFFOLD_1.360	chr09	45458523	45460167	667	1	0.00149925	mRNA	0.645765	48	0	0	346	0	0	153	1	0.00653595	120	0	0
evm.model.FRAGSCAFF_SCAFFOLD_1.361	chr09	45460758	45467958	4232	6	0.00141777	mRNA	18.21199	NA	NA	NA	1676	5	0.00298329	2556	1	0.000391236	NA	NA	NA
evm.model.FRAGSCAFF_SCAFFOLD_1.362.1	chr09	45479554	45484484	2580	6	0.00232558	mRNA	21.131596	75	1	0.0133333	1030	4	0.0038835	1166	1	0.000857633	309	0	0
evm.model.FRAGSCAFF_SCAFFOLD_1.363	chr09	45485345	45487820	1387	2	0.00144196	mRNA	8.685881	15	0	0	370	0	0	882	2	0.00226757	120	0	0
evm.model.FRAGSCAFF_SCAFFOLD_1.364	chr09	45500297	45501327	366	1	0.00273224	mRNA	6.726997	NA	NA	NA	221	1	0.00452489	NA	NA	NA	145	0	0
evm.model.FRAGSCAFF_SCAFFOLD_1.365	chr09	45503443	45504947	567	2	0.00352734	mRNA	44.43132	72	0	0	240	2	0.00833333	NA	NA	NA	255	0	0
evm.model.FRAGSCAFF_SCAFFOLD_1.366	chr09	45511897	45512828	367	1	0.0027248	mRNA	46.935787	24	0	0	107	1	0.00934579	NA	NA	NA	236	0	0
evm.model.FRAGSCAFF_SCAFFOLD_1.367	chr09	45515865	45519607	2097	3	0.00143062	mRNA	3.460686	37	0	0	670	1	0.00149254	1079	2	0.00185357	311	0	0
evm.model.FRAGSCAFF_SCAFFOLD_1.368	chr09	45519756	45522092	1177	5	0.00424809	mRNA	12.9713	21	0	0	207	1	0.00483092	785	4	0.00509554	164	0	0
evm.model.FRAGSCAFF_SCAFFOLD_1.369	chr09	45523995	45526568	1377	6	0.0043573	mRNA	51.734196	474	2	0.00421941	408	3	0.00735294	332	0	0	163	1	0.00613497
evm.model.FRAGSCAFF_SCAFFOLD_1.37	chr09	43230802	43238709	4824	15	0.00310945	mRNA	20.924976	NA	NA	NA	1136	4	0.00352113	3354	11	0.00327967	334	0	0
evm.model.FRAGSCAFF_SCAFFOLD_13.7	chr10	28703773	28706152	1079	1	0.000926784	mRNA	3.401288	23	0	0	876	1	0.00114155	NA	NA	NA	180	0	0
evm.model.FRAGSCAFF_SCAFFOLD_1.370	chr09	45528984	45536251	4127	8	0.00193845	mRNA	12.504893	108	0	0	849	1	0.00117786	2998	7	0.00233489	172	0	0
evm.model.FRAGSCAFF_SCAFFOLD_1.371	chr09	45536700	45538351	765	1	0.00130719	mRNA	23.486385	41	0	0	254	1	0.00393701	291	0	0	179	0	0
evm.model.FRAGSCAFF_SCAFFOLD_1.372	chr09	45543162	45546109	1249	2	0.00160128	mRNA	0	NA	NA	NA	452	2	0.00442478	797	0	0	NA	NA	NA
evm.model.FRAGSCAFF_SCAFFOLD_1.373	chr09	45549165	45549983	290	0	0	mRNA	0	NA	NA	NA	290	0	0	NA	NA	NA	NA	NA	NA
evm.model.FRAGSCAFF_SCAFFOLD_1.374	chr09	45553176	45559893	3633	8	0.00220204	mRNA	86.596512	NA	NA	NA	385	1	0.0025974	3132	7	0.00223499	116	0	0
evm.model.FRAGSCAFF_SCAFFOLD_1.375	chr09	45562990	45564158	488	3	0.00614754	mRNA	0.387961	NA	NA	NA	285	2	0.00701754	163	1	0.00613497	40	0	0
evm.model.FRAGSCAFF_SCAFFOLD_1.376	chr09	45565387	45567396	1100	0	0	mRNA	1.599023	150	0	0	259	0	0	691	0	0	NA	NA	NA
evm.model.FRAGSCAFF_SCAFFOLD_1.377	chr09	45571897	45573064	711	0	0	mRNA	2.262631	NA	NA	NA	360	0	0	351	0	0	NA	NA	NA
evm.model.FRAGSCAFF_SCAFFOLD_1.378	chr09	45573308	45573796	164	0	0	mRNA	2.121523	NA	NA	NA	164	0	0	NA	NA	NA	NA	NA	NA
evm.model.FRAGSCAFF_SCAFFOLD_1.379	chr09	45577335	45580215	1647	4	0.00242866	mRNA	1.818272	NA	NA	NA	423	1	0.00236407	1224	3	0.00245098	NA	NA	NA
evm.model.FRAGSCAFF_SCAFFOLD_1.38	chr09	43240243	43245428	2920	6	0.00205479	mRNA	2.973497	35	0	0	1345	5	0.00371747	1291	1	0.000774593	249	0	0
evm.model.FRAGSCAFF_SCAFFOLD_1.380	chr09	45580580	45584163	1971	2	0.00101471	mRNA	65.442688	15	0	0	401	0	0	1419	2	0.00140944	136	0	0
evm.model.FRAGSCAFF_SCAFFOLD_1.381	chr09	45588850	45589011	60	0	0	mRNA	15.693959	NA	NA	NA	60	0	0	NA	NA	NA	NA	NA	NA
evm.model.FRAGSCAFF_SCAFFOLD_1.382	chr09	45589058	45589900	235	22	0.093617	mRNA	10.694557	NA	NA	NA	235	22	0.093617	NA	NA	NA	NA	NA	NA
evm.model.FRAGSCAFF_SCAFFOLD_1.383	chr09	45590192	45590572	90	1	0.0111111	mRNA	68.211945	NA	NA	NA	90	1	0.0111111	NA	NA	NA	NA	NA	NA
evm.model.FRAGSCAFF_SCAFFOLD_1.384	chr09	45607385	45608254	319	1	0.0031348	mRNA	0.468324	109	0	0	210	1	0.0047619	NA	NA	NA	NA	NA	NA
evm.model.FRAGSCAFF_SCAFFOLD_1.385	chr09	45609709	45610113	125	1	0.008	mRNA	2.678389	NA	NA	NA	125	1	0.008	NA	NA	NA	NA	NA	NA
evm.model.FRAGSCAFF_SCAFFOLD_1.386	chr09	45612885	45616327	1851	2	0.0010805	mRNA	15.341464	NA	NA	NA	381	2	0.00524934	1470	0	0	NA	NA	NA
evm.model.FRAGSCAFF_SCAFFOLD_1.387	chr09	45616354	45618219	1085	1	0.000921659	mRNA	34.750648	NA	NA	NA	557	0	0	528	1	0.00189394	NA	NA	NA
evm.model.FRAGSCAFF_SCAFFOLD_1.388	chr09	45619532	45625551	3238	6	0.001853	mRNA	15.021012	NA	NA	NA	1035	4	0.00386473	1839	2	0.00108755	364	0	0
evm.model.FRAGSCAFF_SCAFFOLD_1.39	chr09	43246384	43247554	421	0	0	mRNA	0	NA	NA	NA	226	0	0	195	0	0	NA	NA	NA
evm.model.FRAGSCAFF_SCAFFOLD_1.391	chr09	45635249	45636160	329	0	0	mRNA	0.26635	NA	NA	NA	259	0	0	61	0	0	9	0	0
evm.model.FRAGSCAFF_SCAFFOLD_1.392	chr09	45640271	45640672	199	1	0.00502513	mRNA	17.712479	NA	NA	NA	199	1	0.00502513	NA	NA	NA	NA	NA	NA
evm.model.FRAGSCAFF_SCAFFOLD_1.399	chr09	45679164	45682534	1773	1	0.000564016	mRNA	18.03339	116	0	0	253	0	0	1388	1	0.000720461	16	0	0
evm.model.FRAGSCAFF_SCAFFOLD_1.4	chr09	43037208	43040727	1921	0	0	mRNA	2.392873	31	0	0	858	0	0	858	0	0	174	0	0
evm.model.FRAGSCAFF_SCAFFOLD_1.40	chr09	43249010	43252882	1558	6	0.00385109	mRNA	688.904175	119	0	0	780	4	0.00512821	300	0	0	359	2	0.00557103
evm.model.FRAGSCAFF_SCAFFOLD_1.400	chr09	45726132	45727481	543	0	0	mRNA	908.929382	NA	NA	NA	244	0	0	NA	NA	NA	299	0	0
evm.model.FRAGSCAFF_SCAFFOLD_1.401	chr09	45730424	45731670	517	1	0.00193424	mRNA	271.264801	NA	NA	NA	245	1	0.00408163	NA	NA	NA	272	0	0
evm.model.FRAGSCAFF_SCAFFOLD_1.402	chr09	45744663	45747962	1876	2	0.0010661	mRNA	7.517788	NA	NA	NA	367	2	0.00544959	1509	0	0	NA	NA	NA
evm.model.FRAGSCAFF_SCAFFOLD_1.403	chr09	45748096	45754965	3829	10	0.00261165	mRNA	25.248213	NA	NA	NA	863	0	0	2966	10	0.00337154	NA	NA	NA
evm.model.FRAGSCAFF_SCAFFOLD_1.404	chr09	45757588	45758086	254	0	0	mRNA	0.048536	NA	NA	NA	228	0	0	NA	NA	NA	26	0	0
evm.model.FRAGSCAFF_SCAFFOLD_1.405	chr09	45758399	45759736	796	1	0.00125628	mRNA	0.659282	NA	NA	NA	796	1	0.00125628	NA	NA	NA	NA	NA	NA
evm.model.FRAGSCAFF_SCAFFOLD_1.406	chr09	45766017	45771703	3159	9	0.002849	mRNA	342.110474	22	0	0	708	6	0.00847458	2267	3	0.00132333	162	0	0
evm.model.FRAGSCAFF_SCAFFOLD_1.407	chr09	45772892	45775169	844	3	0.0035545	mRNA	0.143977	NA	NA	NA	451	3	0.00665188	393	0	0	NA	NA	NA
evm.model.FRAGSCAFF_SCAFFOLD_1.408	chr09	45777025	45780317	1904	2	0.00105042	mRNA	17.154276	15	0	0	656	1	0.00152439	1088	0	0	145	1	0.00689655
evm.model.FRAGSCAFF_SCAFFOLD_1.409	chr09	45780513	45785209	2679	4	0.00149309	mRNA	6.529491	17	0	0	1254	1	0.000797448	1408	3	0.00213068	NA	NA	NA
evm.model.FRAGSCAFF_SCAFFOLD_1.41	chr09	43253477	43256725	1880	2	0.00106383	mRNA	18.817514	32	1	0.03125	472	0	0	1145	1	0.000873362	231	0	0
evm.model.FRAGSCAFF_SCAFFOLD_1.410	chr09	45789306	45790341	588	0	0	mRNA	0	NA	NA	NA	117	0	0	471	0	0	NA	NA	NA
evm.model.FRAGSCAFF_SCAFFOLD_14.10	chr06	21035445	21035768	182	0	0	mRNA	6.654288	NA	NA	NA	130	0	0	52	0	0	NA	NA	NA
evm.model.FRAGSCAFF_SCAFFOLD_14.105	chr06	23405155	23408158	1716	3	0.00174825	mRNA	0	NA	NA	NA	631	1	0.00158479	1085	2	0.00184332	NA	NA	NA
evm.model.FRAGSCAFF_SCAFFOLD_14.106	chr06	23562277	23567073	2895	11	0.00379965	mRNA	5.547488	10	0	0	663	2	0.00301659	2071	9	0.00434573	151	0	0
evm.model.FRAGSCAFF_SCAFFOLD_14.107	chr06	23591913	23603461	7037	18	0.00255791	mRNA	1.536227	59	0	0	926	2	0.00215983	5901	16	0.0027114	151	0	0
evm.model.FRAGSCAFF_SCAFFOLD_14.108	chr06	23648161	23651022	1712	1	0.000584112	mRNA	2.249651	NA	NA	NA	451	1	0.00221729	1099	0	0	162	0	0
evm.model.FRAGSCAFF_SCAFFOLD_1.411	chr09	45799464	45800748	504	1	0.00198413	mRNA	1.076157	2	0	0	261	1	0.00383142	81	0	0	160	0	0
evm.model.FRAGSCAFF_SCAFFOLD_14.11	chr06	21168874	21169101	130	0	0	mRNA	0	NA	NA	NA	130	0	0	NA	NA	NA	NA	NA	NA
evm.model.FRAGSCAFF_SCAFFOLD_14.111	chr06	23744671	23745940	456	0	0	mRNA	8.175889	NA	NA	NA	192	0	0	264	0	0	NA	NA	NA
evm.model.FRAGSCAFF_SCAFFOLD_14.112	chr06	23811003	23815193	2445	1	0.000408998	mRNA	1.514212	72	0	0	337	1	0.00296736	1816	0	0	220	0	0
evm.model.FRAGSCAFF_SCAFFOLD_14.113	chr06	23828264	23841107	6324	18	0.0028463	mRNA	2.958342	13	0	0	401	1	0.00249377	5621	17	0.00302437	289	0	0
evm.model.FRAGSCAFF_SCAFFOLD_14.115	chr06	23863732	23876570	6318	0	0	mRNA	2.367326	13	0	0	401	0	0	5616	0	0	288	0	0
evm.model.FRAGSCAFF_SCAFFOLD_14.117	chr06	23895858	23903966	4648	4	0.000860585	mRNA	5.615836	NA	NA	NA	1140	1	0.000877193	3302	3	0.00090854	206	0	0
evm.model.FRAGSCAFF_SCAFFOLD_14.118	chr06	23904863	23905795	521	3	0.00575816	mRNA	10.228478	NA	NA	NA	376	3	0.00797872	145	0	0	NA	NA	NA
evm.model.FRAGSCAFF_SCAFFOLD_14.119	chr06	23906186	23912674	3611	8	0.00221545	mRNA	1.270107	NA	NA	NA	1516	5	0.00329815	2095	3	0.00143198	NA	NA	NA
evm.model.FRAGSCAFF_SCAFFOLD_14.120	chr06	23938356	23941097	1400	0	0	mRNA	236.442993	39	0	0	478	0	0	737	0	0	146	0	0
evm.model.FRAGSCAFF_SCAFFOLD_14.122	chr06	23984472	23985370	394	0	0	mRNA	0	NA	NA	NA	327	0	0	67	0	0	NA	NA	NA
evm.model.FRAGSCAFF_SCAFFOLD_14.127	chr06	24047128	24049882	1247	2	0.00160385	mRNA	0.852653	23	0	0	1148	2	0.00174216	NA	NA	NA	76	0	0
evm.model.FRAGSCAFF_SCAFFOLD_1.412_evm.model.FRAGSCAFF_SCAFFOLD_1.413	chr09	45802179	45813709	6719	7	0.00104182	mRNA	6.747233	NA	NA	NA	732	0	0	5803	7	0.00120627	184	0	0
evm.model.FRAGSCAFF_SCAFFOLD_14.13	chr06	21170618	21171217	316	0	0	mRNA	0	NA	NA	NA	316	0	0	NA	NA	NA	NA	NA	NA
evm.model.FRAGSCAFF_SCAFFOLD_14.132	chr06	24116579	24118609	1327	0	0	mRNA	0	NA	NA	NA	552	0	0	775	0	0	NA	NA	NA
evm.model.FRAGSCAFF_SCAFFOLD_14.134	chr06	24147932	24150644	1526	0	0	mRNA	0	NA	NA	NA	1083	0	0	443	0	0	NA	NA	NA
evm.model.FRAGSCAFF_SCAFFOLD_14.135	chr06	24163600	24166354	1249	2	0.00160128	mRNA	0.686192	23	0	0	1149	2	0.00174064	NA	NA	NA	77	0	0
evm.model.FRAGSCAFF_SCAFFOLD_14.136	chr06	24172743	24187492	7955	27	0.00339409	mRNA	14.322602	NA	NA	NA	1033	0	0	6608	27	0.00408596	314	0	0
evm.model.FRAGSCAFF_SCAFFOLD_14.137.3	chr06	24222938	24224620	891	1	0.00112233	mRNA	1.152079	42	0	0	177	0	0	103	0	0	569	1	0.00175747
evm.model.FRAGSCAFF_SCAFFOLD_1.414	chr09	45814401	45815246	231	2	0.00865801	mRNA	0	NA	NA	NA	231	2	0.00865801	NA	NA	NA	NA	NA	NA
evm.model.FRAGSCAFF_SCAFFOLD_14.141	chr06	24305834	24315055	5103	10	0.00195963	mRNA	4.627793	24	0	0	557	1	0.00179533	4424	9	0.00203436	98	0	0
evm.model.FRAGSCAFF_SCAFFOLD_14.142	chr06	24318416	24321877	1990	3	0.00150754	mRNA	0.288723	NA	NA	NA	521	2	0.00383877	1469	1	0.000680735	NA	NA	NA
evm.model.FRAGSCAFF_SCAFFOLD_14.145	chr06	24381432	24382253	481	1	0.002079	mRNA	0	NA	NA	NA	481	1	0.002079	NA	NA	NA	NA	NA	NA
evm.model.FRAGSCAFF_SCAFFOLD_14.146	chr06	24383507	24385714	1079	8	0.00741427	mRNA	3.137631	NA	NA	NA	345	5	0.0144928	734	3	0.00408719	NA	NA	NA
evm.model.FRAGSCAFF_SCAFFOLD_1.415	chr09	45820823	45824839	1968	3	0.00152439	mRNA	0.18383	NA	NA	NA	916	1	0.0010917	1052	2	0.00190114	NA	NA	NA
evm.model.FRAGSCAFF_SCAFFOLD_14.15	chr06	21212196	21212504	152	0	0	mRNA	0	NA	NA	NA	152	0	0	NA	NA	NA	NA	NA	NA
evm.model.FRAGSCAFF_SCAFFOLD_14.150	chr06	24456392	24456718	149	2	0.0134228	mRNA	0	NA	NA	NA	104	2	0.0192308	45	0	0	NA	NA	NA
evm.model.FRAGSCAFF_SCAFFOLD_14.153	chr06	24492468	24494578	1254	2	0.0015949	mRNA	130.830231	NA	NA	NA	108	0	0	1146	2	0.0017452	NA	NA	NA
evm.model.FRAGSCAFF_SCAFFOLD_14.155	chr06	24503918	24505956	1033	0	0	mRNA	11.462321	23	0	0	178	0	0	702	0	0	130	0	0
evm.model.FRAGSCAFF_SCAFFOLD_14.157	chr06	24578499	24579365	383	1	0.00261097	mRNA	0.030719	NA	NA	NA	250	1	0.004	133	0	0	NA	NA	NA
evm.model.FRAGSCAFF_SCAFFOLD_14.159	chr06	24638500	24657754	9380	96	0.0102345	mRNA	6.778732	44	0	0	435	0	0	8633	96	0.0111201	268	0	0
evm.model.FRAGSCAFF_SCAFFOLD_14.16	chr06	21212530	21212716	106	0	0	mRNA	0	NA	NA	NA	106	0	0	NA	NA	NA	NA	NA	NA
evm.model.FRAGSCAFF_SCAFFOLD_14.160	chr06	24800215	24800711	217	0	0	mRNA	3.290555	NA	NA	NA	150	0	0	67	0	0	NA	NA	NA
evm.model.FRAGSCAFF_SCAFFOLD_14.161	chr06	24801075	24801668	334	0	0	mRNA	5.261019	NA	NA	NA	334	0	0	NA	NA	NA	NA	NA	NA
evm.model.FRAGSCAFF_SCAFFOLD_14.162	chr06	24801996	24803217	714	0	0	mRNA	7.011917	NA	NA	NA	445	0	0	269	0	0	NA	NA	NA
evm.model.FRAGSCAFF_SCAFFOLD_14.163	chr06	24803968	24804990	588	0	0	mRNA	40.897095	NA	NA	NA	394	0	0	194	0	0	NA	NA	NA
evm.model.FRAGSCAFF_SCAFFOLD_14.169	chr06	24947961	24952415	2866	2	0.000697837	mRNA	0	NA	NA	NA	299	0	0	2567	2	0.00077912	NA	NA	NA
evm.model.FRAGSCAFF_SCAFFOLD_1.417	chr09	45840965	45843569	1004	2	0.00199203	mRNA	65.034584	89	0	0	509	2	0.00392927	NA	NA	NA	406	0	0
evm.model.FRAGSCAFF_SCAFFOLD_14.17	chr06	21303242	21304777	832	0	0	mRNA	5.349363	NA	NA	NA	73	0	0	759	0	0	NA	NA	NA
evm.model.FRAGSCAFF_SCAFFOLD_14.173	chr06	25096988	25100356	1870	3	0.00160428	mRNA	49.579105	33	0	0	476	1	0.00210084	1239	2	0.00161421	122	0	0
evm.model.FRAGSCAFF_SCAFFOLD_14.174	chr06	25119165	25126518	4224	10	0.00236742	mRNA	0.005159	NA	NA	NA	981	1	0.00101937	3243	9	0.00277521	NA	NA	NA
evm.model.FRAGSCAFF_SCAFFOLD_1.418	chr09	45850850	45853154	1295	0	0	mRNA	78.409805	29	0	0	184	0	0	898	0	0	184	0	0
evm.model.FRAGSCAFF_SCAFFOLD_14.18	chr06	21304878	21305396	303	0	0	mRNA	6.248376	NA	NA	NA	199	0	0	104	0	0	NA	NA	NA
evm.model.FRAGSCAFF_SCAFFOLD_1.419	chr09	45855140	45856207	429	0	0	mRNA	0.074686	NA	NA	NA	280	0	0	149	0	0	NA	NA	NA
evm.model.FRAGSCAFF_SCAFFOLD_14.190	chr06	26021697	26038361	9851	23	0.00233479	mRNA	20.985395	66	0	0	1775	6	0.00338028	7726	17	0.00220036	284	0	0
evm.model.FRAGSCAFF_SCAFFOLD_14.192	chr06	26220487	26254077	18189	96	0.00527792	mRNA	8.946025	120	1	0.00833333	155	0	0	17257	95	0.00550501	657	0	0
evm.model.FRAGSCAFF_SCAFFOLD_14.193	chr06	26257420	26280031	11091	66	0.00595077	mRNA	7.872477	153	0	0	589	0	0	10069	66	0.00655477	280	0	0
evm.model.FRAGSCAFF_SCAFFOLD_14.195	chr06	26373030	26382651	4664	36	0.0077187	mRNA	94.100876	25	0	0	467	1	0.00214133	3896	35	0.00898357	276	0	0
evm.model.FRAGSCAFF_SCAFFOLD_1.42	chr09	43257033	43264207	4236	2	0.000472144	mRNA	24.999367	28	0	0	1280	1	0.00078125	2778	1	0.000359971	150	0	0
evm.model.FRAGSCAFF_SCAFFOLD_14.2	chr06	20713087	20717538	2761	0	0	mRNA	33.05476	NA	NA	NA	428	0	0	2333	0	0	NA	NA	NA
evm.model.FRAGSCAFF_SCAFFOLD_1.420	chr09	45857936	45858349	107	0	0	mRNA	0.109861	6	0	0	101	0	0	NA	NA	NA	NA	NA	NA
evm.model.FRAGSCAFF_SCAFFOLD_14.202	chr06	26950164	26950805	175	0	0	mRNA	10.775419	NA	NA	NA	175	0	0	NA	NA	NA	NA	NA	NA
evm.model.FRAGSCAFF_SCAFFOLD_14.203	chr06	26950816	26952232	829	1	0.00120627	mRNA	13.524727	NA	NA	NA	395	0	0	434	1	0.00230415	NA	NA	NA
evm.model.FRAGSCAFF_SCAFFOLD_14.204	chr06	26954811	26957986	1878	1	0.000532481	mRNA	3.357173	20	0	0	1195	1	0.00083682	448	0	0	215	0	0
evm.model.FRAGSCAFF_SCAFFOLD_14.209	chr06	27344278	27346488	925	9	0.00972973	mRNA	9.493034	235	7	0.0297872	247	0	0	285	0	0	158	2	0.0126582
evm.model.FRAGSCAFF_SCAFFOLD_1.421	chr09	45872587	45873670	390	1	0.0025641	mRNA	0.616236	50	0	0	169	1	0.00591716	NA	NA	NA	171	0	0
evm.model.FRAGSCAFF_SCAFFOLD_14.210	chr06	27377445	27384628	3937	8	0.002032	mRNA	17.425119	103	0	0	714	1	0.00140056	2868	7	0.00244073	252	0	0
evm.model.FRAGSCAFF_SCAFFOLD_14.217	chr06	27872555	27890772	9261	75	0.00809848	mRNA	12.728458	38	0	0	1083	2	0.00184672	7929	73	0.00920671	211	0	0
evm.model.FRAGSCAFF_SCAFFOLD_14.219	chr06	27948591	27949489	556	1	0.00179856	mRNA	0	NA	NA	NA	528	1	0.00189394	28	0	0	NA	NA	NA
evm.model.FRAGSCAFF_SCAFFOLD_1.422	chr09	45875862	45879590	1967	5	0.00254194	mRNA	111.01284	61	1	0.0163934	557	1	0.00179533	1234	3	0.00243112	115	0	0
evm.model.FRAGSCAFF_SCAFFOLD_14.221	chr06	27953265	28000486	24951	150	0.00601178	mRNA	24.471323	70	0	0	1490	7	0.00469799	23174	143	0.00617071	217	0	0
evm.model.FRAGSCAFF_SCAFFOLD_14.224	chr06	28130549	28185805	28995	170	0.00586308	mRNA	21.781366	3	0	0	823	3	0.0036452	27926	166	0.00594428	243	1	0.00411523
evm.model.FRAGSCAFF_SCAFFOLD_14.225	chr06	28263312	28297481	17750	86	0.00484507	mRNA	7.159325	8	0	0	1315	2	0.00152091	16018	84	0.0052441	409	0	0
evm.model.FRAGSCAFF_SCAFFOLD_14.226	chr06	28500060	28507590	4420	13	0.00294118	mRNA	21.890137	90	1	0.0111111	490	0	0	3531	12	0.00339847	309	0	0
evm.model.FRAGSCAFF_SCAFFOLD_1.423	chr09	45881126	45882945	1027	0	0	mRNA	121.073311	NA	NA	NA	260	0	0	767	0	0	NA	NA	NA
evm.model.FRAGSCAFF_SCAFFOLD_1.424	chr09	45884871	45893916	5504	7	0.0012718	mRNA	0.201177	NA	NA	NA	2041	4	0.00195982	3314	3	0.00090525	149	0	0
evm.model.FRAGSCAFF_SCAFFOLD_1.425	chr09	45894345	45895573	621	4	0.00644122	mRNA	36.442013	14	0	0	145	3	0.0206897	269	1	0.00371747	193	0	0
evm.model.FRAGSCAFF_SCAFFOLD_1.426	chr09	45900738	45905367	2529	2	0.000790826	mRNA	21.59547	67	0	0	534	1	0.00187266	1723	0	0	205	1	0.00487805
evm.model.FRAGSCAFF_SCAFFOLD_14.26	chr06	21510988	21514961	2404	4	0.00166389	mRNA	17.14546	NA	NA	NA	471	2	0.00424628	1933	2	0.00103466	NA	NA	NA
evm.model.FRAGSCAFF_SCAFFOLD_1.427	chr09	45907661	45910912	1650	3	0.00181818	mRNA	3.281524	173	2	0.0115607	462	0	0	909	1	0.00110011	106	0	0
evm.model.FRAGSCAFF_SCAFFOLD_14.27	chr06	21516598	21517080	215	1	0.00465116	mRNA	0	NA	NA	NA	215	1	0.00465116	NA	NA	NA	NA	NA	NA
evm.model.FRAGSCAFF_SCAFFOLD_1.428	chr09	45912364	45913575	479	1	0.00208768	mRNA	0	NA	NA	NA	479	1	0.00208768	NA	NA	NA	NA	NA	NA
evm.model.FRAGSCAFF_SCAFFOLD_14.28	chr06	21517157	21518095	312	4	0.0128205	mRNA	0	NA	NA	NA	312	4	0.0128205	NA	NA	NA	NA	NA	NA
evm.model.FRAGSCAFF_SCAFFOLD_1.43	chr09	43264763	43267321	1325	0	0	mRNA	5.485772	25	0	0	376	0	0	765	0	0	159	0	0
evm.model.FRAGSCAFF_SCAFFOLD_1.430	chr09	45921390	45922336	485	0	0	mRNA	0.715864	NA	NA	NA	189	0	0	296	0	0	NA	NA	NA
evm.model.FRAGSCAFF_SCAFFOLD_1.431	chr09	45922548	45923210	248	2	0.00806452	mRNA	0.167563	NA	NA	NA	180	2	0.0111111	68	0	0	NA	NA	NA
evm.model.FRAGSCAFF_SCAFFOLD_14.31	chr06	21526433	21528704	1308	3	0.00229358	mRNA	2.311839	61	0	0	556	0	0	486	3	0.00617284	205	0	0
evm.model.FRAGSCAFF_SCAFFOLD_1.432	chr09	45924786	45926365	985	0	0	mRNA	26.902378	NA	NA	NA	289	0	0	696	0	0	NA	NA	NA
evm.model.FRAGSCAFF_SCAFFOLD_1.433	chr09	45927817	45931775	2196	9	0.00409836	mRNA	9.023024	NA	NA	NA	1346	5	0.00371471	850	4	0.00470588	NA	NA	NA
evm.model.FRAGSCAFF_SCAFFOLD_1.434	chr09	45935832	45939339	2175	5	0.00229885	mRNA	0	NA	NA	NA	1007	4	0.00397219	1168	1	0.000856164	NA	NA	NA
evm.model.FRAGSCAFF_SCAFFOLD_14.35	chr06	21611987	21616042	2251	2	0.000888494	mRNA	6.314265	22	0	0	599	2	0.0033389	1391	0	0	239	0	0
evm.model.FRAGSCAFF_SCAFFOLD_1.436	chr09	45963132	45964960	794	0	0	mRNA	12.553158	27	0	0	599	0	0	NA	NA	NA	168	0	0
evm.model.FRAGSCAFF_SCAFFOLD_1.437	chr09	45969977	45970555	330	0	0	mRNA	32.502934	NA	NA	NA	330	0	0	NA	NA	NA	NA	NA	NA
evm.model.FRAGSCAFF_SCAFFOLD_14.37	chr06	21686504	21691297	2849	3	0.001053	mRNA	40.342087	89	0	0	471	0	0	2034	3	0.00147493	255	0	0
evm.model.FRAGSCAFF_SCAFFOLD_1.438	chr09	45970665	45972037	763	1	0.00131062	mRNA	86.958717	NA	NA	NA	364	1	0.00274725	399	0	0	NA	NA	NA
evm.model.FRAGSCAFF_SCAFFOLD_1.44	chr09	43269816	43271240	750	0	0	mRNA	4.501702	30	0	0	132	0	0	393	0	0	195	0	0
evm.model.FRAGSCAFF_SCAFFOLD_1.440	chr09	46006070	46006411	110	2	0.0181818	mRNA	7.111436	NA	NA	NA	110	2	0.0181818	NA	NA	NA	NA	NA	NA
evm.model.FRAGSCAFF_SCAFFOLD_14.40	chr06	21717853	21719051	458	0	0	mRNA	4.325456	11	0	0	113	0	0	60	0	0	274	0	0
evm.model.FRAGSCAFF_SCAFFOLD_1.441	chr09	46006506	46007518	381	4	0.0104987	mRNA	9.435236	NA	NA	NA	176	4	0.0227273	62	0	0	143	0	0
evm.model.FRAGSCAFF_SCAFFOLD_14.41	chr06	21721891	21735791	7525	42	0.0055814	mRNA	48.548615	89	0	0	1085	2	0.00184332	5989	38	0.00634497	362	2	0.00552486
evm.model.FRAGSCAFF_SCAFFOLD_14.42	chr06	21740906	21744079	1808	1	0.000553097	mRNA	6.830717	NA	NA	NA	293	1	0.00341297	1515	0	0	NA	NA	NA
evm.model.FRAGSCAFF_SCAFFOLD_1.442.1	chr09	46007767	46010174	1283	1	0.000779423	mRNA	66.636566	16	0	0	193	0	0	885	1	0.00112994	189	0	0
evm.model.FRAGSCAFF_SCAFFOLD_1.443	chr09	46013037	46013495	152	0	0	mRNA	0.643533	NA	NA	NA	152	0	0	NA	NA	NA	NA	NA	NA
evm.model.FRAGSCAFF_SCAFFOLD_14.43	chr06	21745014	21746565	882	1	0.00113379	mRNA	142.840286	NA	NA	NA	145	0	0	737	1	0.00135685	NA	NA	NA
evm.model.FRAGSCAFF_SCAFFOLD_1.445	chr09	46023069	46024418	478	0	0	mRNA	3.14204	37	0	0	228	0	0	NA	NA	NA	213	0	0
evm.model.FRAGSCAFF_SCAFFOLD_14.45	chr06	21751438	21756113	2641	2	0.000757289	mRNA	15.028147	143	1	0.00699301	708	0	0	1536	1	0.000651042	254	0	0
evm.model.FRAGSCAFF_SCAFFOLD_1.446	chr09	46031008	46033458	938	0	0	mRNA	4.286195	NA	NA	NA	300	0	0	506	0	0	132	0	0
evm.model.FRAGSCAFF_SCAFFOLD_14.47	chr06	21780524	21785906	3076	11	0.00357607	mRNA	0.13435	NA	NA	NA	1264	5	0.0039557	1812	6	0.00331126	NA	NA	NA
evm.model.FRAGSCAFF_SCAFFOLD_1.448	chr09	46043402	46046638	1769	2	0.00113058	mRNA	22.92638	126	0	0	523	1	0.00191205	938	1	0.0010661	182	0	0
evm.model.FRAGSCAFF_SCAFFOLD_1.449	chr09	46048486	46051997	1988	6	0.00301811	mRNA	25.277121	23	0	0	649	5	0.00770416	1180	1	0.000847458	136	0	0
evm.model.FRAGSCAFF_SCAFFOLD_14.49	chr06	21799668	21801620	911	2	0.00219539	mRNA	0	NA	NA	NA	351	1	0.002849	560	1	0.00178571	NA	NA	NA
evm.model.FRAGSCAFF_SCAFFOLD_1.45	chr09	43278694	43280405	562	1	0.00177936	mRNA	3.457635	91	0	0	302	1	0.00331126	169	0	0	NA	NA	NA
evm.model.FRAGSCAFF_SCAFFOLD_1.450	chr09	46054634	46060305	3133	3	0.000957549	mRNA	7.879025	NA	NA	NA	915	3	0.00327869	2218	0	0	NA	NA	NA
evm.model.FRAGSCAFF_SCAFFOLD_1.451	chr09	46072948	46075442	1372	0	0	mRNA	7.338511	43	0	0	178	0	0	591	0	0	560	0	0
evm.model.FRAGSCAFF_SCAFFOLD_14.51	chr06	21834432	21835479	633	0	0	mRNA	0	NA	NA	NA	291	0	0	342	0	0	NA	NA	NA
evm.model.FRAGSCAFF_SCAFFOLD_14.52	chr06	21872292	21876393	2163	2	0.000924642	mRNA	15.591481	NA	NA	NA	615	0	0	1548	2	0.00129199	NA	NA	NA
evm.model.FRAGSCAFF_SCAFFOLD_1.453	chr09	46084486	46085175	268	0	0	mRNA	0.15019	NA	NA	NA	268	0	0	NA	NA	NA	NA	NA	NA
evm.model.FRAGSCAFF_SCAFFOLD_14.53	chr06	21895899	21898955	1616	2	0.00123762	mRNA	56.429047	NA	NA	NA	392	0	0	1224	2	0.00163399	NA	NA	NA
evm.model.FRAGSCAFF_SCAFFOLD_1.454	chr09	46086442	46089022	1315	0	0	mRNA	0.293802	NA	NA	NA	701	0	0	614	0	0	NA	NA	NA
evm.model.FRAGSCAFF_SCAFFOLD_14.54	chr06	21899569	21901407	1077	3	0.00278552	mRNA	0.273921	NA	NA	NA	277	0	0	800	3	0.00375	NA	NA	NA
evm.model.FRAGSCAFF_SCAFFOLD_1.455	chr09	46091790	46094481	1040	6	0.00576923	mRNA	12.615885	7	0	0	732	5	0.0068306	156	1	0.00641026	145	0	0
evm.model.FRAGSCAFF_SCAFFOLD_14.55	chr06	21901449	21902579	682	1	0.00146628	mRNA	0.072534	NA	NA	NA	682	1	0.00146628	NA	NA	NA	NA	NA	NA
evm.model.FRAGSCAFF_SCAFFOLD_1.456	chr09	46096037	46099703	1971	1	0.000507357	mRNA	23.010328	106	0	0	548	1	0.00182482	1107	0	0	210	0	0
evm.model.FRAGSCAFF_SCAFFOLD_14.56	chr06	21902583	21904508	1137	1	0.000879507	mRNA	0	NA	NA	NA	238	0	0	899	1	0.00111235	NA	NA	NA
evm.model.FRAGSCAFF_SCAFFOLD_1.457	chr09	46101805	46105693	1794	5	0.00278707	mRNA	0.410208	NA	NA	NA	317	3	0.00946372	1477	2	0.0013541	NA	NA	NA
evm.model.FRAGSCAFF_SCAFFOLD_1.458	chr09	46110694	46112238	600	1	0.00166667	mRNA	0.144135	NA	NA	NA	518	1	0.0019305	NA	NA	NA	82	0	0
evm.model.FRAGSCAFF_SCAFFOLD_14.58	chr06	21995592	21997156	863	1	0.00115875	mRNA	0	NA	NA	NA	841	1	0.00118906	22	0	0	NA	NA	NA
evm.model.FRAGSCAFF_SCAFFOLD_1.459	chr09	46113671	46116215	1281	4	0.00312256	mRNA	0.767519	NA	NA	NA	346	1	0.00289017	935	3	0.00320856	NA	NA	NA
evm.model.FRAGSCAFF_SCAFFOLD_1.46	chr09	43286684	43287270	180	5	0.0277778	mRNA	0	NA	NA	NA	126	5	0.0396825	54	0	0	NA	NA	NA
evm.model.FRAGSCAFF_SCAFFOLD_1.461	chr09	46121803	46126168	1951	2	0.00102512	mRNA	0.351671	NA	NA	NA	627	1	0.0015949	1228	1	0.000814332	96	0	0
evm.model.FRAGSCAFF_SCAFFOLD_1.462	chr09	46131934	46133160	338	6	0.0177515	mRNA	0	NA	NA	NA	338	6	0.0177515	NA	NA	NA	NA	NA	NA
evm.model.FRAGSCAFF_SCAFFOLD_14.62	chr06	22040680	22048441	4469	3	0.000671291	mRNA	9.277736	16	0	0	578	0	0	3697	3	0.000811469	178	0	0
evm.model.FRAGSCAFF_SCAFFOLD_1.463	chr09	46133494	46136292	1320	3	0.00227273	mRNA	0.631788	24	0	0	373	1	0.00268097	819	2	0.002442	104	0	0
evm.model.FRAGSCAFF_SCAFFOLD_14.63	chr06	22087862	22088478	267	0	0	mRNA	11.512315	25	0	0	109	0	0	NA	NA	NA	133	0	0
evm.model.FRAGSCAFF_SCAFFOLD_1.464	chr09	46156106	46160608	2555	0	0	mRNA	65.34433	51	0	0	434	0	0	1900	0	0	170	0	0
evm.model.FRAGSCAFF_SCAFFOLD_1.465	chr09	46161433	46163946	1455	1	0.000687285	mRNA	87.535286	31	0	0	344	0	0	818	1	0.00122249	262	0	0
evm.model.FRAGSCAFF_SCAFFOLD_14.65	chr06	22128242	22128980	332	1	0.00301205	mRNA	5.582008	62	0	0	113	1	0.00884956	NA	NA	NA	157	0	0
evm.model.FRAGSCAFF_SCAFFOLD_1.466	chr09	46165409	46167228	679	2	0.00294551	mRNA	1.096206	0	0	NA	496	2	0.00403226	NA	NA	NA	183	0	0
evm.model.FRAGSCAFF_SCAFFOLD_14.66	chr06	22172992	22176008	1452	2	0.00137741	mRNA	0	NA	NA	NA	914	2	0.00218818	538	0	0	NA	NA	NA
evm.model.FRAGSCAFF_SCAFFOLD_1.467	chr09	46168756	46172918	2418	3	0.00124069	mRNA	152.480026	81	0	0	292	1	0.00342466	1771	2	0.00112931	274	0	0
evm.model.FRAGSCAFF_SCAFFOLD_14.67	chr06	22182118	22182706	251	0	0	mRNA	7.063264	21	0	0	114	0	0	NA	NA	NA	116	0	0
evm.model.FRAGSCAFF_SCAFFOLD_1.468	chr09	46176042	46179294	1696	2	0.00117925	mRNA	2.631104	NA	NA	NA	1290	2	0.00155039	73	0	0	333	0	0
evm.model.FRAGSCAFF_SCAFFOLD_14.68	chr06	22205934	22228958	12577	52	0.00413453	mRNA	13.240838	123	0	0	1993	2	0.00100351	10457	50	0.00478149	4	0	0
evm.model.FRAGSCAFF_SCAFFOLD_1.469	chr09	46184551	46186023	653	10	0.0153139	mRNA	0	NA	NA	NA	653	10	0.0153139	NA	NA	NA	NA	NA	NA
evm.model.FRAGSCAFF_SCAFFOLD_1.47	chr09	43292475	43293643	409	24	0.0586797	mRNA	4.099043	67	0	0	236	24	0.101695	NA	NA	NA	106	0	0
evm.model.FRAGSCAFF_SCAFFOLD_1.470	chr09	46186737	46187697	351	1	0.002849	mRNA	7.108877	79	0	0	110	1	0.00909091	51	0	0	111	0	0
evm.model.FRAGSCAFF_SCAFFOLD_14.70	chr06	22277248	22285328	4516	7	0.00155004	mRNA	180.325546	234	0	0	844	1	0.00118483	3252	6	0.00184502	186	0	0
evm.model.FRAGSCAFF_SCAFFOLD_1.472	chr09	46195762	46202518	3998	4	0.0010005	mRNA	5.979247	212	1	0.00471698	938	1	0.0010661	2679	2	0.000746547	169	0	0
evm.model.FRAGSCAFF_SCAFFOLD_1.473	chr09	46228366	46229504	349	1	0.00286533	mRNA	0.049519	NA	NA	NA	287	1	0.00348432	62	0	0	NA	NA	NA
evm.model.FRAGSCAFF_SCAFFOLD_1.474	chr09	46231882	46238324	2782	43	0.0154565	mRNA	12.395516	NA	NA	NA	129	0	0	2653	43	0.0162081	NA	NA	NA
evm.model.FRAGSCAFF_SCAFFOLD_1.475	chr09	46239602	46241561	863	0	0	mRNA	5.442638	32	0	0	450	0	0	NA	NA	NA	381	0	0
evm.model.FRAGSCAFF_SCAFFOLD_1.476	chr09	46244091	46244844	341	0	0	mRNA	1.30434	NA	NA	NA	174	0	0	167	0	0	NA	NA	NA
evm.model.FRAGSCAFF_SCAFFOLD_1.477	chr09	46244947	46245411	131	0	0	mRNA	0.513143	NA	NA	NA	108	0	0	NA	NA	NA	23	0	0
evm.model.FRAGSCAFF_SCAFFOLD_1.478	chr09	46248283	46250346	866	1	0.00115473	mRNA	11.030996	31	0	0	204	0	0	300	1	0.00333333	331	0	0
evm.model.FRAGSCAFF_SCAFFOLD_1.479	chr09	46255382	46255883	128	0	0	mRNA	1.420141	NA	NA	NA	124	0	0	NA	NA	NA	4	0	0
evm.model.FRAGSCAFF_SCAFFOLD_14.79	chr06	22701825	22704835	1919	6	0.00312663	mRNA	4.445876	1207	3	0.0024855	365	2	0.00547945	NA	NA	NA	347	1	0.00288184
evm.model.FRAGSCAFF_SCAFFOLD_1.48	chr09	43295780	43298514	1286	1	0.000777605	mRNA	0.607965	NA	NA	NA	459	1	0.00217865	703	0	0	124	0	0
evm.model.FRAGSCAFF_SCAFFOLD_14.80	chr06	22707611	22708712	688	1	0.00145349	mRNA	4.679014	NA	NA	NA	203	1	0.00492611	485	0	0	NA	NA	NA
evm.model.FRAGSCAFF_SCAFFOLD_1.481	chr09	46265493	46266942	877	1	0.00114025	mRNA	148.485153	NA	NA	NA	435	1	0.00229885	442	0	0	NA	NA	NA
evm.model.FRAGSCAFF_SCAFFOLD_1.482	chr09	46266989	46269779	1488	10	0.00672043	mRNA	59.649849	NA	NA	NA	1100	10	0.00909091	388	0	0	NA	NA	NA
evm.model.FRAGSCAFF_SCAFFOLD_1.483	chr09	46272309	46277070	2794	4	0.00143164	mRNA	1.366589	141	0	0	670	0	0	1827	4	0.00218938	156	0	0
evm.model.FRAGSCAFF_SCAFFOLD_1.484	chr09	46278785	46281273	956	3	0.00313808	mRNA	0	NA	NA	NA	688	3	0.00436047	268	0	0	NA	NA	NA
evm.model.FRAGSCAFF_SCAFFOLD_14.84	chr06	22844771	22847299	1131	2	0.00176835	mRNA	0.299657	NA	NA	NA	413	2	0.00484262	718	0	0	NA	NA	NA
evm.model.FRAGSCAFF_SCAFFOLD_1.485	chr09	46287150	46288103	285	1	0.00350877	mRNA	0.305052	NA	NA	NA	285	1	0.00350877	NA	NA	NA	NA	NA	NA
evm.model.FRAGSCAFF_SCAFFOLD_1.486	chr09	46323498	46324973	857	1	0.00116686	mRNA	0	NA	NA	NA	857	1	0.00116686	NA	NA	NA	NA	NA	NA
evm.model.FRAGSCAFF_SCAFFOLD_1.487	chr09	46325061	46325471	237	0	0	mRNA	0	NA	NA	NA	237	0	0	NA	NA	NA	NA	NA	NA
evm.model.FRAGSCAFF_SCAFFOLD_14.87	chr06	22918533	22925661	4208	3	0.000712928	mRNA	0.381559	NA	NA	NA	1717	2	0.00116482	2440	1	0.000409836	51	0	0
evm.model.FRAGSCAFF_SCAFFOLD_1.488	chr09	46341514	46342881	459	3	0.00653595	mRNA	0.487328	79	0	0	243	3	0.0123457	NA	NA	NA	137	0	0
evm.model.FRAGSCAFF_SCAFFOLD_14.88	chr06	22947062	22948398	514	3	0.00583658	mRNA	0.104859	5	0	0	460	3	0.00652174	49	0	0	NA	NA	NA
evm.model.FRAGSCAFF_SCAFFOLD_1.489	chr09	46345653	46349630	2430	5	0.00205761	mRNA	0.910631	NA	NA	NA	640	1	0.0015625	1775	4	0.00225352	15	0	0
evm.model.FRAGSCAFF_SCAFFOLD_14.89	chr06	23018403	23022962	2627	5	0.00190331	mRNA	3.675702	NA	NA	NA	993	1	0.00100705	1384	3	0.00216763	250	1	0.004
evm.model.FRAGSCAFF_SCAFFOLD_1.49	chr09	43299730	43306488	4194	5	0.00119218	mRNA	1.346511	NA	NA	NA	1713	3	0.00175131	2315	2	0.000863931	166	0	0
evm.model.FRAGSCAFF_SCAFFOLD_14.9	chr06	21033236	21035159	1105	0	0	mRNA	3.728406	NA	NA	NA	201	0	0	904	0	0	NA	NA	NA
evm.model.FRAGSCAFF_SCAFFOLD_1.490	chr09	46351587	46352339	249	1	0.00401606	mRNA	1.844992	19	0	0	153	1	0.00653595	NA	NA	NA	77	0	0
evm.model.FRAGSCAFF_SCAFFOLD_1.491	chr09	46353747	46357197	1868	1	0.000535332	mRNA	2.4018	51	0	0	536	1	0.00186567	1170	0	0	111	0	0
evm.model.FRAGSCAFF_SCAFFOLD_14.91	chr06	23110543	23116899	3503	4	0.00114188	mRNA	4.925881	2381	2	0.000839983	181	1	0.00552486	829	1	0.00120627	112	0	0
evm.model.FRAGSCAFF_SCAFFOLD_1.492	chr09	46359796	46365697	3620	3	0.000828729	mRNA	4.739337	NA	NA	NA	674	1	0.00148368	2946	2	0.000678887	NA	NA	NA
evm.model.FRAGSCAFF_SCAFFOLD_14.92	chr06	23118412	23128553	5555	41	0.00738074	mRNA	12.777025	102	0	0	451	0	0	4821	41	0.00850446	181	0	0
evm.model.FRAGSCAFF_SCAFFOLD_1.493	chr09	46366161	46367297	352	6	0.0170455	mRNA	0.636081	NA	NA	NA	352	6	0.0170455	NA	NA	NA	NA	NA	NA
evm.model.FRAGSCAFF_SCAFFOLD_1.494	chr09	46367315	46367773	212	0	0	mRNA	1.964235	NA	NA	NA	212	0	0	NA	NA	NA	NA	NA	NA
evm.model.FRAGSCAFF_SCAFFOLD_1.495	chr09	46381253	46384032	1603	0	0	mRNA	10.88166	82	0	0	325	0	0	1134	0	0	62	0	0
evm.model.FRAGSCAFF_SCAFFOLD_14.96	chr06	23213582	23214844	474	4	0.00843882	mRNA	0	NA	NA	NA	416	4	0.00961538	58	0	0	NA	NA	NA
evm.model.FRAGSCAFF_SCAFFOLD_1.497	chr09	46388180	46389353	408	2	0.00490196	mRNA	7.804922	9	0	0	217	2	0.00921659	NA	NA	NA	182	0	0
evm.model.FRAGSCAFF_SCAFFOLD_1.498	chr09	46394555	46401643	3939	6	0.00152323	mRNA	1.888776	61	0	0	395	0	0	3436	6	0.00174622	47	0	0
evm.model.FRAGSCAFF_SCAFFOLD_1.499	chr09	46403247	46406284	1761	0	0	mRNA	0.716811	NA	NA	NA	666	0	0	946	0	0	149	0	0
evm.model.FRAGSCAFF_SCAFFOLD_1.50	chr09	43308854	43310747	1095	1	0.000913242	mRNA	1.947275	146	0	0	155	1	0.00645161	675	0	0	119	0	0
evm.model.FRAGSCAFF_SCAFFOLD_1.501	chr09	46411539	46412658	369	1	0.00271003	mRNA	0.002613	NA	NA	NA	249	1	0.00401606	120	0	0	NA	NA	NA
evm.model.FRAGSCAFF_SCAFFOLD_1.503.1	chr09	46420779	46426004	2963	3	0.00101249	mRNA	33.675968	129	0	0	829	2	0.00241255	1858	1	0.000538213	147	0	0
evm.model.FRAGSCAFF_SCAFFOLD_1.504	chr09	46427403	46429220	783	2	0.00255428	mRNA	9.865697	15	0	0	285	1	0.00350877	NA	NA	NA	483	1	0.00207039
evm.model.FRAGSCAFF_SCAFFOLD_1.505	chr09	46431351	46433319	559	5	0.00894454	mRNA	0.091809	NA	NA	NA	518	5	0.00965251	41	0	0	NA	NA	NA
evm.model.FRAGSCAFF_SCAFFOLD_1.506	chr09	46436227	46438239	879	0	0	mRNA	2.941259	24	0	0	216	0	0	NA	NA	NA	639	0	0
evm.model.FRAGSCAFF_SCAFFOLD_1.507	chr09	46444472	46445399	446	0	0	mRNA	8.527032	69	0	0	99	0	0	65	0	0	213	0	0
evm.model.FRAGSCAFF_SCAFFOLD_1.508	chr09	46448567	46449306	324	0	0	mRNA	0	NA	NA	NA	101	0	0	223	0	0	NA	NA	NA
evm.model.FRAGSCAFF_SCAFFOLD_1.509	chr09	46455529	46457973	1280	5	0.00390625	mRNA	9.063874	81	0	0	254	2	0.00787402	711	3	0.00421941	234	0	0
evm.model.FRAGSCAFF_SCAFFOLD_1.51	chr09	43313828	43319019	2981	3	0.00100637	mRNA	20.136646	NA	NA	NA	898	2	0.00222717	1830	1	0.000546448	253	0	0
evm.model.FRAGSCAFF_SCAFFOLD_15.10	chr05	22137425	22138762	820	0	0	mRNA	0.558785	18	0	0	183	0	0	504	0	0	115	0	0
evm.model.FRAGSCAFF_SCAFFOLD_15.100	chr05	20670610	20672794	1203	0	0	mRNA	15.00548	20	0	0	250	0	0	798	0	0	135	0	0
evm.model.FRAGSCAFF_SCAFFOLD_15.101	chr05	20661172	20670306	4302	44	0.0102278	mRNA	1.312373	NA	NA	NA	536	3	0.00559701	3621	41	0.0113228	145	0	0
evm.model.FRAGSCAFF_SCAFFOLD_1.510.2	chr09	46463518	46470602	3848	9	0.00233888	mRNA	6.816179	7	0	0	2256	5	0.00221631	1459	4	0.0027416	126	0	0
evm.model.FRAGSCAFF_SCAFFOLD_1.511	chr09	46473503	46474510	307	3	0.00977199	mRNA	0	NA	NA	NA	307	3	0.00977199	NA	NA	NA	NA	NA	NA
evm.model.FRAGSCAFF_SCAFFOLD_1.512	chr09	46481367	46487253	3104	2	0.00064433	mRNA	291.647552	78	0	0	814	1	0.0012285	1781	1	0.000561482	431	0	0
evm.model.FRAGSCAFF_SCAFFOLD_1.514	chr09	46504079	46507546	1661	18	0.0108368	mRNA	1.102434	NA	NA	NA	729	17	0.0233196	207	0	0	725	1	0.00137931
evm.model.FRAGSCAFF_SCAFFOLD_1.515	chr09	46534473	46535822	442	2	0.00452489	mRNA	10.875994	160	0	0	234	2	0.00854701	NA	NA	NA	48	0	0
evm.model.FRAGSCAFF_SCAFFOLD_1.516	chr09	46554944	46562699	4466	6	0.00134348	mRNA	23.391661	75	2	0.0266667	1277	2	0.00156617	2779	1	0.000359842	335	1	0.00298507
evm.model.FRAGSCAFF_SCAFFOLD_15.17	chr05	22001513	22003025	558	0	0	mRNA	33.050957	85	0	0	334	0	0	NA	NA	NA	139	0	0
evm.model.FRAGSCAFF_SCAFFOLD_1.518	chr09	46563756	46565937	964	4	0.00414938	mRNA	10.798681	213	0	0	237	2	0.00843882	344	0	0	170	2	0.0117647
evm.model.FRAGSCAFF_SCAFFOLD_1.519	chr09	46570291	46571834	531	7	0.0131827	mRNA	11.446925	161	0	0	198	6	0.030303	NA	NA	NA	172	1	0.00581395
evm.model.FRAGSCAFF_SCAFFOLD_1.52	chr09	43322565	43323275	399	0	0	mRNA	0.405488	NA	NA	NA	208	0	0	191	0	0	NA	NA	NA
evm.model.FRAGSCAFF_SCAFFOLD_15.2	chr05	22270383	22277514	4178	0	0	mRNA	0.215015	NA	NA	NA	2900	0	0	1091	0	0	187	0	0
evm.model.FRAGSCAFF_SCAFFOLD_1.520	chr09	46580575	46587888	4137	14	0.00338409	mRNA	13.523402	94	0	0	945	3	0.0031746	2863	11	0.00384212	235	0	0
evm.model.FRAGSCAFF_SCAFFOLD_15.20	chr05	21898594	21899226	355	1	0.0028169	mRNA	0	NA	NA	NA	208	1	0.00480769	147	0	0	NA	NA	NA
evm.model.FRAGSCAFF_SCAFFOLD_1.521	chr09	46589209	46596818	4639	8	0.00172451	mRNA	4.293854	NA	NA	NA	1601	6	0.00374766	3038	2	0.000658328	NA	NA	NA
evm.model.FRAGSCAFF_SCAFFOLD_15.21	chr05	21894011	21898487	2477	7	0.002826	mRNA	0	NA	NA	NA	250	0	0	2227	7	0.00314324	NA	NA	NA
evm.model.FRAGSCAFF_SCAFFOLD_1.522	chr09	46599634	46603933	2273	4	0.00175979	mRNA	101.463669	102	0	0	512	2	0.00390625	1429	2	0.00139958	230	0	0
evm.model.FRAGSCAFF_SCAFFOLD_15.22	chr05	21888208	21889994	1060	1	0.000943396	mRNA	4.490439	NA	NA	NA	465	1	0.00215054	595	0	0	NA	NA	NA
evm.model.FRAGSCAFF_SCAFFOLD_1.523	chr09	46605715	46610245	2501	3	0.00119952	mRNA	33.150188	NA	NA	NA	934	2	0.00214133	1435	1	0.000696864	132	0	0
evm.model.FRAGSCAFF_SCAFFOLD_15.23	chr05	21887539	21888044	288	0	0	mRNA	2.240247	NA	NA	NA	157	0	0	131	0	0	NA	NA	NA
evm.model.FRAGSCAFF_SCAFFOLD_1.524	chr09	46613723	46616125	1454	2	0.00137552	mRNA	25.987637	299	0	0	88	0	0	896	2	0.00223214	171	0	0
evm.model.FRAGSCAFF_SCAFFOLD_15.24	chr05	21870128	21872396	623	11	0.0176565	mRNA	3.49033	113	0	0	316	11	0.0348101	17	0	0	177	0	0
evm.model.FRAGSCAFF_SCAFFOLD_1.525	chr09	46616864	46618275	477	1	0.00209644	mRNA	0.020646	NA	NA	NA	448	1	0.00223214	29	0	0	NA	NA	NA
evm.model.FRAGSCAFF_SCAFFOLD_15.25	chr05	21834133	21842076	4118	33	0.0080136	mRNA	9.188706	129	0	0	837	7	0.0083632	2952	26	0.00880759	200	0	0
evm.model.FRAGSCAFF_SCAFFOLD_1.526	chr09	46620643	46623751	1707	3	0.00175747	mRNA	26.786243	37	0	0	405	2	0.00493827	1265	1	0.000790514	NA	NA	NA
evm.model.FRAGSCAFF_SCAFFOLD_15.26	chr05	21726966	21730746	2158	2	0.000926784	mRNA	26.556068	NA	NA	NA	580	2	0.00344828	1578	0	0	NA	NA	NA
evm.model.FRAGSCAFF_SCAFFOLD_1.527	chr09	46626593	46629003	968	7	0.0072314	mRNA	9.511442	NA	NA	NA	281	2	0.00711744	687	5	0.00727802	NA	NA	NA
evm.model.FRAGSCAFF_SCAFFOLD_15.27	chr05	21722037	21725876	2154	4	0.00185701	mRNA	20.379391	147	1	0.00680272	747	3	0.00401606	1020	0	0	240	0	0
evm.model.FRAGSCAFF_SCAFFOLD_1.528	chr09	46630523	46632740	1074	1	0.000931099	mRNA	2.166083	NA	NA	NA	351	1	0.002849	631	0	0	92	0	0
evm.model.FRAGSCAFF_SCAFFOLD_15.28	chr05	21713623	21715653	851	8	0.00940071	mRNA	10.887065	82	0	0	589	8	0.0135823	70	0	0	110	0	0
evm.model.FRAGSCAFF_SCAFFOLD_1.529	chr09	46636739	46637732	493	2	0.0040568	mRNA	2.535192	NA	NA	NA	181	2	0.0110497	312	0	0	NA	NA	NA
evm.model.FRAGSCAFF_SCAFFOLD_15.29	chr05	21713816	21714856	383	8	0.0208877	mRNA	0.392933	NA	NA	NA	383	8	0.0208877	NA	NA	NA	NA	NA	NA
evm.model.FRAGSCAFF_SCAFFOLD_1.53	chr09	43324740	43327292	936	2	0.00213675	mRNA	2.802595	NA	NA	NA	417	1	0.00239808	481	0	0	38	1	0.0263158
evm.model.FRAGSCAFF_SCAFFOLD_1.530	chr09	46637792	46643635	3563	5	0.00140331	mRNA	6.121519	NA	NA	NA	1693	4	0.00236267	1870	1	0.000534759	NA	NA	NA
evm.model.FRAGSCAFF_SCAFFOLD_1.531	chr09	46647526	46648655	369	2	0.00542005	mRNA	1.092883	55	0	0	227	2	0.00881057	NA	NA	NA	87	0	0
evm.model.FRAGSCAFF_SCAFFOLD_15.31	chr05	21697517	21699021	821	0	0	mRNA	0.39118	NA	NA	NA	190	0	0	631	0	0	NA	NA	NA
evm.model.FRAGSCAFF_SCAFFOLD_1.532	chr09	46654426	46656039	652	1	0.00153374	mRNA	0.490764	NA	NA	NA	336	1	0.00297619	202	0	0	114	0	0
evm.model.FRAGSCAFF_SCAFFOLD_15.32	chr05	21696638	21697484	340	1	0.00294118	mRNA	0.306748	NA	NA	NA	288	1	0.00347222	52	0	0	NA	NA	NA
evm.model.FRAGSCAFF_SCAFFOLD_1.533	chr09	46663346	46669015	3362	10	0.00297442	mRNA	26.194695	NA	NA	NA	937	2	0.00213447	2425	8	0.00329897	NA	NA	NA
evm.model.FRAGSCAFF_SCAFFOLD_15.33	chr05	21687820	21689202	631	2	0.00316957	mRNA	21.29668	48	0	0	357	2	0.00560224	68	0	0	158	0	0
evm.model.FRAGSCAFF_SCAFFOLD_1.534	chr09	46671102	46672075	402	0	0	mRNA	23.674189	46	0	0	167	0	0	NA	NA	NA	189	0	0
evm.model.FRAGSCAFF_SCAFFOLD_1.535	chr09	46672807	46673898	348	1	0.00287356	mRNA	3.226918	14	0	0	156	1	0.00641026	NA	NA	NA	178	0	0
evm.model.FRAGSCAFF_SCAFFOLD_15.35	chr05	21648870	21652153	1878	5	0.00266241	mRNA	0	NA	NA	NA	811	3	0.00369914	1067	2	0.00187441	NA	NA	NA
evm.model.FRAGSCAFF_SCAFFOLD_1.536	chr09	46677955	46681263	1482	6	0.00404858	mRNA	0.498378	8	0	0	228	2	0.00877193	1246	4	0.00321027	NA	NA	NA
evm.model.FRAGSCAFF_SCAFFOLD_15.36	chr05	21579259	21581070	983	1	0.00101729	mRNA	1.422372	NA	NA	NA	99	1	0.010101	783	0	0	101	0	0
evm.model.FRAGSCAFF_SCAFFOLD_1.537	chr09	46684703	46688058	1950	3	0.00153846	mRNA	7.497116	NA	NA	NA	282	0	0	1668	3	0.00179856	NA	NA	NA
evm.model.FRAGSCAFF_SCAFFOLD_15.37	chr05	21569700	21577678	4638	6	0.00129366	mRNA	65.425919	10	0	0	691	0	0	3720	6	0.0016129	217	0	0
evm.model.FRAGSCAFF_SCAFFOLD_1.538	chr09	46689049	46694255	2734	3	0.00109729	mRNA	2.971137	38	0	0	1073	1	0.000931966	1356	2	0.00147493	267	0	0
evm.model.FRAGSCAFF_SCAFFOLD_1.539	chr09	46720699	46722924	797	5	0.00627353	mRNA	2.58024	NA	NA	NA	311	3	0.0096463	304	2	0.00657895	182	0	0
evm.model.FRAGSCAFF_SCAFFOLD_15.39	chr05	21542089	21542992	398	0	0	mRNA	63.197624	36	0	0	146	0	0	103	0	0	113	0	0
evm.model.FRAGSCAFF_SCAFFOLD_1.54	chr09	43328909	43331640	1176	2	0.00170068	mRNA	7.818928	296	1	0.00337838	307	1	0.00325733	420	0	0	153	0	0
evm.model.FRAGSCAFF_SCAFFOLD_15.40	chr05	21532982	21534782	1076	1	0.000929368	mRNA	0	NA	NA	NA	763	1	0.00131062	313	0	0	NA	NA	NA
evm.model.FRAGSCAFF_SCAFFOLD_1.541	chr09	46726471	46728102	494	3	0.00607287	mRNA	0	NA	NA	NA	303	2	0.00660066	191	1	0.0052356	NA	NA	NA
evm.model.FRAGSCAFF_SCAFFOLD_15.41	chr05	21527906	21530510	1536	8	0.00520833	mRNA	0	NA	NA	NA	1139	7	0.00614574	397	1	0.00251889	NA	NA	NA
evm.model.FRAGSCAFF_SCAFFOLD_1.542	chr09	46729216	46731896	1491	0	0	mRNA	5.843523	NA	NA	NA	430	0	0	855	0	0	206	0	0
evm.model.FRAGSCAFF_SCAFFOLD_15.42	chr05	21514276	21520863	3466	3	0.000865551	mRNA	6.256307	80	0	0	1816	1	0.000550661	1025	2	0.00195122	545	0	0
evm.model.FRAGSCAFF_SCAFFOLD_1.543.1	chr09	46732298	46736099	1986	5	0.00251762	mRNA	51.148163	50	0	0	724	4	0.00552486	736	1	0.0013587	476	0	0
evm.model.FRAGSCAFF_SCAFFOLD_1.544	chr09	46737441	46741618	1990	2	0.00100503	mRNA	21.840448	149	0	0	873	2	0.00229095	777	0	0	191	0	0
evm.model.FRAGSCAFF_SCAFFOLD_1.545	chr09	46751009	46753030	597	4	0.00670017	mRNA	0.135004	NA	NA	NA	597	4	0.00670017	NA	NA	NA	NA	NA	NA
evm.model.FRAGSCAFF_SCAFFOLD_1.546	chr09	46759039	46764760	3196	4	0.00125156	mRNA	52.202995	40	0	0	513	1	0.00194932	2462	3	0.00121852	181	0	0
evm.model.FRAGSCAFF_SCAFFOLD_15.46	chr05	21433760	21439374	2976	11	0.00369624	mRNA	5.21609	13	0	0	479	1	0.00208768	2209	9	0.00407424	275	1	0.00363636
evm.model.FRAGSCAFF_SCAFFOLD_1.547	chr09	46776397	46782021	3233	2	0.00061862	mRNA	3.439808	91	0	0	1430	1	0.000699301	1381	1	0.000724113	331	0	0
evm.model.FRAGSCAFF_SCAFFOLD_1.548	chr09	46797308	46802085	2604	1	0.000384025	mRNA	6.67192	53	0	0	918	0	0	1472	1	0.000679348	161	0	0
evm.model.FRAGSCAFF_SCAFFOLD_15.48	chr05	21405671	21411670	3334	0	0	mRNA	3.614714	NA	NA	NA	943	0	0	2391	0	0	NA	NA	NA
evm.model.FRAGSCAFF_SCAFFOLD_1.549	chr09	46802419	46805520	1451	2	0.00137836	mRNA	3.447433	218	0	0	397	1	0.00251889	674	1	0.00148368	162	0	0
evm.model.FRAGSCAFF_SCAFFOLD_15.49	chr05	21402553	21403235	390	0	0	mRNA	0.880873	NA	NA	NA	94	0	0	296	0	0	NA	NA	NA
evm.model.FRAGSCAFF_SCAFFOLD_1.55	chr09	43337610	43342412	2806	5	0.0017819	mRNA	29.013718	NA	NA	NA	730	2	0.00273973	2076	3	0.00144509	NA	NA	NA
evm.model.FRAGSCAFF_SCAFFOLD_15.5	chr05	22204974	22205864	505	0	0	mRNA	0	NA	NA	NA	505	0	0	NA	NA	NA	NA	NA	NA
evm.model.FRAGSCAFF_SCAFFOLD_1.550	chr09	46810940	46819528	4834	4	0.000827472	mRNA	6.331709	NA	NA	NA	1405	1	0.000711744	3429	3	0.000874891	NA	NA	NA
evm.model.FRAGSCAFF_SCAFFOLD_15.50	chr05	21345896	21349244	1583	1	0.000631712	mRNA	0.987587	NA	NA	NA	508	1	0.0019685	934	0	0	141	0	0
evm.model.FRAGSCAFF_SCAFFOLD_1.551	chr09	46821145	46823819	1204	0	0	mRNA	0	NA	NA	NA	528	0	0	676	0	0	NA	NA	NA
evm.model.FRAGSCAFF_SCAFFOLD_15.52	chr05	21310991	21314242	1617	6	0.00371058	mRNA	1.238515	41	0	0	264	4	0.0151515	1218	1	0.000821018	94	1	0.0106383
evm.model.FRAGSCAFF_SCAFFOLD_15.53	chr05	21258400	21264501	2763	38	0.0137532	mRNA	27.841427	NA	NA	NA	137	0	0	2626	38	0.0144707	NA	NA	NA
evm.model.FRAGSCAFF_SCAFFOLD_1.554	chr09	46844349	46846705	991	2	0.00201816	mRNA	186.874222	63	1	0.015873	534	1	0.00187266	181	0	0	213	0	0
evm.model.FRAGSCAFF_SCAFFOLD_1.555	chr09	46853299	46854132	205	0	0	mRNA	0.110916	NA	NA	NA	205	0	0	NA	NA	NA	NA	NA	NA
evm.model.FRAGSCAFF_SCAFFOLD_1.556	chr09	46854420	46859687	2299	4	0.00173989	mRNA	2.5256	NA	NA	NA	1037	3	0.00289296	57	0	0	1205	1	0.000829876
evm.model.FRAGSCAFF_SCAFFOLD_1.557	chr09	46857294	46858509	626	0	0	mRNA	0	NA	NA	NA	406	0	0	220	0	0	NA	NA	NA
evm.model.FRAGSCAFF_SCAFFOLD_1.558	chr09	46858550	46859343	264	1	0.00378788	mRNA	0	NA	NA	NA	127	1	0.00787402	137	0	0	NA	NA	NA
evm.model.FRAGSCAFF_SCAFFOLD_1.559	chr09	46859607	46860414	392	1	0.00255102	mRNA	0.17819	NA	NA	NA	339	1	0.00294985	53	0	0	NA	NA	NA
evm.model.FRAGSCAFF_SCAFFOLD_1.56	chr09	43343000	43346244	1146	18	0.0157068	mRNA	29.407795	NA	NA	NA	827	11	0.0133011	319	7	0.0219436	NA	NA	NA
evm.model.FRAGSCAFF_SCAFFOLD_15.6	chr05	22203872	22204402	310	0	0	mRNA	0.03258	NA	NA	NA	310	0	0	NA	NA	NA	NA	NA	NA
evm.model.FRAGSCAFF_SCAFFOLD_1.560	chr09	46860918	46866803	3363	7	0.00208147	mRNA	24.3332	NA	NA	NA	669	4	0.00597907	2694	3	0.00111359	NA	NA	NA
evm.model.FRAGSCAFF_SCAFFOLD_15.60	chr05	21178622	21181728	1605	9	0.00560748	mRNA	0	NA	NA	NA	1052	7	0.00665399	553	2	0.00361664	NA	NA	NA
evm.model.FRAGSCAFF_SCAFFOLD_1.561	chr09	46868568	46873057	2515	4	0.00159046	mRNA	17.055962	26	0	0	712	2	0.00280899	1568	1	0.000637755	209	1	0.00478469
evm.model.FRAGSCAFF_SCAFFOLD_15.61	chr05	21177429	21178287	431	3	0.00696056	mRNA	0	NA	NA	NA	268	3	0.011194	163	0	0	NA	NA	NA
evm.model.FRAGSCAFF_SCAFFOLD_1.562	chr09	46875376	46876019	365	1	0.00273973	mRNA	7.040183	NA	NA	NA	177	1	0.00564972	188	0	0	NA	NA	NA
evm.model.FRAGSCAFF_SCAFFOLD_1.563	chr09	46876150	46878883	1171	3	0.00256191	mRNA	2.863732	113	0	0	571	2	0.00350263	487	1	0.00205339	NA	NA	NA
evm.model.FRAGSCAFF_SCAFFOLD_1.564	chr09	46889285	46891843	1310	1	0.000763359	mRNA	2.001213	67	0	0	504	1	0.00198413	471	0	0	268	0	0
evm.model.FRAGSCAFF_SCAFFOLD_1.565	chr09	46892759	46895184	1326	2	0.0015083	mRNA	7.204708	NA	NA	NA	588	2	0.00340136	738	0	0	NA	NA	NA
evm.model.FRAGSCAFF_SCAFFOLD_1.566	chr09	46897883	46900781	1694	0	0	mRNA	0	NA	NA	NA	366	0	0	1328	0	0	NA	NA	NA
evm.model.FRAGSCAFF_SCAFFOLD_1.567	chr09	46911063	46922724	7151	14	0.00195777	mRNA	23.748415	82	0	0	2095	5	0.00238663	4974	9	0.00180941	NA	NA	NA
evm.model.FRAGSCAFF_SCAFFOLD_1.568	chr09	46931198	46934226	1616	1	0.000618812	mRNA	0.297942	52	1	0.0192308	370	0	0	1047	0	0	147	0	0
evm.model.FRAGSCAFF_SCAFFOLD_15.68	chr05	21051935	21053773	690	1	0.00144928	mRNA	17.022158	42	0	0	509	1	0.00196464	NA	NA	NA	139	0	0
evm.model.FRAGSCAFF_SCAFFOLD_15.69	chr05	21031946	21032833	503	0	0	mRNA	0	NA	NA	NA	193	0	0	310	0	0	NA	NA	NA
evm.model.FRAGSCAFF_SCAFFOLD_1.569_evm.model.FRAGSCAFF_SCAFFOLD_1.570	chr09	46935205	46939294	1503	12	0.00798403	mRNA	1.255148	28	0	0	452	12	0.0265487	914	0	0	109	0	0
evm.model.FRAGSCAFF_SCAFFOLD_15.7	chr05	22197233	22199135	1151	0	0	mRNA	3.326722	NA	NA	NA	379	0	0	590	0	0	182	0	0
evm.model.FRAGSCAFF_SCAFFOLD_15.70	chr05	21008857	21029967	12244	45	0.00367527	mRNA	0.153902	NA	NA	NA	524	2	0.00381679	11720	43	0.00366894	NA	NA	NA
evm.model.FRAGSCAFF_SCAFFOLD_1.571	chr09	46940231	46966398	14644	17	0.00116089	mRNA	4.584411	NA	NA	NA	5387	4	0.000742528	9257	13	0.00140434	NA	NA	NA
evm.model.FRAGSCAFF_SCAFFOLD_15.71	chr05	21004029	21004740	273	0	0	mRNA	0.055304	NA	NA	NA	194	0	0	79	0	0	NA	NA	NA
evm.model.FRAGSCAFF_SCAFFOLD_1.573	chr09	46970297	46970737	115	0	0	mRNA	0	NA	NA	NA	115	0	0	NA	NA	NA	NA	NA	NA
evm.model.FRAGSCAFF_SCAFFOLD_1.574	chr09	46971512	46972327	310	0	0	mRNA	0	NA	NA	NA	249	0	0	61	0	0	NA	NA	NA
evm.model.FRAGSCAFF_SCAFFOLD_15.74	chr05	20951707	20952024	128	0	0	mRNA	0.078533	NA	NA	NA	128	0	0	NA	NA	NA	NA	NA	NA
evm.model.FRAGSCAFF_SCAFFOLD_1.575	chr09	46972975	46978767	3286	0	0	mRNA	1.385429	31	0	0	1472	0	0	1605	0	0	178	0	0
evm.model.FRAGSCAFF_SCAFFOLD_1.576	chr09	46983525	46984976	528	0	0	mRNA	0	NA	NA	NA	528	0	0	NA	NA	NA	NA	NA	NA
evm.model.FRAGSCAFF_SCAFFOLD_15.76	chr05	20905574	20907710	1166	3	0.0025729	mRNA	2.900266	NA	NA	NA	290	3	0.0103448	876	0	0	NA	NA	NA
evm.model.FRAGSCAFF_SCAFFOLD_1.577	chr09	46987787	46989259	527	0	0	mRNA	0.091782	NA	NA	NA	483	0	0	NA	NA	NA	44	0	0
evm.model.FRAGSCAFF_SCAFFOLD_15.77	chr05	20902089	20903173	649	1	0.00154083	mRNA	4.086545	NA	NA	NA	564	1	0.00177305	85	0	0	NA	NA	NA
evm.model.FRAGSCAFF_SCAFFOLD_1.578	chr09	46999302	47001226	729	0	0	mRNA	11.443169	NA	NA	NA	635	0	0	NA	NA	NA	94	0	0
evm.model.FRAGSCAFF_SCAFFOLD_15.78	chr05	20900021	20901781	1051	1	0.000951475	mRNA	16.100855	NA	NA	NA	539	0	0	512	1	0.00195312	NA	NA	NA
evm.model.FRAGSCAFF_SCAFFOLD_1.579	chr09	47009209	47010618	495	0	0	mRNA	1.595685	NA	NA	NA	352	0	0	143	0	0	NA	NA	NA
evm.model.FRAGSCAFF_SCAFFOLD_15.79	chr05	20871955	20872893	345	1	0.00289855	mRNA	0	NA	NA	NA	345	1	0.00289855	NA	NA	NA	NA	NA	NA
evm.model.FRAGSCAFF_SCAFFOLD_1.58	chr09	43353676	43357427	1968	2	0.00101626	mRNA	10.153817	149	0	0	467	0	0	1175	2	0.00170213	177	0	0
evm.model.FRAGSCAFF_SCAFFOLD_1.580	chr09	47015190	47016822	742	0	0	mRNA	3.188652	36	0	0	391	0	0	315	0	0	NA	NA	NA
evm.model.FRAGSCAFF_SCAFFOLD_15.80	chr05	20864412	20866053	990	1	0.0010101	mRNA	0	NA	NA	NA	639	1	0.00156495	351	0	0	NA	NA	NA
evm.model.FRAGSCAFF_SCAFFOLD_1.582	chr09	47018920	47021928	1588	0	0	mRNA	16.615093	45	0	0	516	0	0	863	0	0	164	0	0
evm.model.FRAGSCAFF_SCAFFOLD_1.583	chr09	47023046	47028969	3596	0	0	mRNA	66.723694	52	0	0	719	0	0	2541	0	0	284	0	0
evm.model.FRAGSCAFF_SCAFFOLD_15.87	chr05	20843265	20843995	458	0	0	mRNA	0	NA	NA	NA	176	0	0	282	0	0	NA	NA	NA
evm.model.FRAGSCAFF_SCAFFOLD_15.88	chr05	20817070	20820578	1625	3	0.00184615	mRNA	4.092458	30	0	0	509	2	0.00392927	887	1	0.0011274	199	0	0
evm.model.FRAGSCAFF_SCAFFOLD_1.59	chr09	43359885	43360879	343	0	0	mRNA	0.943994	12	0	0	236	0	0	95	0	0	NA	NA	NA
evm.model.FRAGSCAFF_SCAFFOLD_15.9	chr05	22144831	22145708	537	0	0	mRNA	0.861329	58	0	0	212	0	0	149	0	0	118	0	0
evm.model.FRAGSCAFF_SCAFFOLD_15.90	chr05	20791225	20796724	2805	7	0.00249554	mRNA	58.855976	92	0	0	1215	6	0.00493827	1498	1	0.000667557	NA	NA	NA
evm.model.FRAGSCAFF_SCAFFOLD_15.91	chr05	20755683	20762757	4003	18	0.00449663	mRNA	29.545126	39	0	0	380	0	0	3435	18	0.00524017	149	0	0
evm.model.FRAGSCAFF_SCAFFOLD_15.92	chr05	20746339	20750371	2094	14	0.00668577	mRNA	20.075701	105	1	0.00952381	615	8	0.0130081	1152	5	0.00434028	222	0	0
evm.model.FRAGSCAFF_SCAFFOLD_15.93	chr05	20724196	20736004	7392	15	0.00202922	mRNA	0	NA	NA	NA	1918	3	0.00156413	5474	12	0.00219218	NA	NA	NA
evm.model.FRAGSCAFF_SCAFFOLD_15.99	chr05	20674414	20683576	5514	7	0.0012695	mRNA	11.695766	27	0	0	1631	4	0.00245248	3702	3	0.000810373	154	0	0
evm.model.FRAGSCAFF_SCAFFOLD_1.60	chr09	43366425	43367001	196	0	0	mRNA	12.883176	NA	NA	NA	163	0	0	33	0	0	NA	NA	NA
evm.model.FRAGSCAFF_SCAFFOLD_1.601	chr09	42931492	42932702	577	0	0	mRNA	0.040061	NA	NA	NA	487	0	0	90	0	0	NA	NA	NA
evm.model.FRAGSCAFF_SCAFFOLD_1.602	chr09	42926218	42930871	2510	4	0.00159363	mRNA	1.719819	NA	NA	NA	968	3	0.00309917	1447	1	0.000691085	95	0	0
evm.model.FRAGSCAFF_SCAFFOLD_1.603	chr09	42917272	42921117	2193	5	0.00227998	mRNA	29.253832	51	0	0	772	0	0	1218	5	0.00410509	152	0	0
evm.model.FRAGSCAFF_SCAFFOLD_1.604	chr09	42913004	42914047	424	0	0	mRNA	3.061207	NA	NA	NA	342	0	0	82	0	0	NA	NA	NA
evm.model.FRAGSCAFF_SCAFFOLD_1.605	chr09	42912374	42912766	117	0	0	mRNA	1.268184	NA	NA	NA	117	0	0	NA	NA	NA	NA	NA	NA
evm.model.FRAGSCAFF_SCAFFOLD_1.606	chr09	42863222	42864959	646	2	0.00309598	mRNA	0.223898	NA	NA	NA	276	2	0.00724638	133	0	0	237	0	0
evm.model.FRAGSCAFF_SCAFFOLD_1.607	chr09	42853497	42854537	342	5	0.0146199	mRNA	0	NA	NA	NA	342	5	0.0146199	NA	NA	NA	NA	NA	NA
evm.model.FRAGSCAFF_SCAFFOLD_1.608	chr09	42845940	42846581	179	0	0	mRNA	0.274125	NA	NA	NA	179	0	0	NA	NA	NA	NA	NA	NA
evm.model.FRAGSCAFF_SCAFFOLD_1.609	chr09	42827157	42832554	3153	1	0.000317158	mRNA	0	NA	NA	NA	1475	0	0	1678	1	0.000595948	NA	NA	NA
evm.model.FRAGSCAFF_SCAFFOLD_1.61	chr09	43367735	43368442	356	0	0	mRNA	30.134159	NA	NA	NA	283	0	0	73	0	0	NA	NA	NA
evm.model.FRAGSCAFF_SCAFFOLD_1.6.1	chr09	43044255	43046935	1557	0	0	mRNA	0.147572	18	0	0	283	0	0	1232	0	0	24	0	0
evm.model.FRAGSCAFF_SCAFFOLD_1.610	chr09	42823458	42823796	209	0	0	mRNA	0	NA	NA	NA	209	0	0	NA	NA	NA	NA	NA	NA
evm.model.FRAGSCAFF_SCAFFOLD_1.611	chr09	42817939	42821375	1352	2	0.00147929	mRNA	1.114933	NA	NA	NA	590	2	0.00338983	614	0	0	148	0	0
evm.model.FRAGSCAFF_SCAFFOLD_1.612	chr09	42811470	42817001	3210	3	0.000934579	mRNA	103.475624	NA	NA	NA	484	0	0	2726	3	0.00110051	NA	NA	NA
evm.model.FRAGSCAFF_SCAFFOLD_1.614	chr09	42806717	42808400	650	1	0.00153846	mRNA	17.992504	58	0	0	382	1	0.0026178	210	0	0	NA	NA	NA
evm.model.FRAGSCAFF_SCAFFOLD_1.615	chr09	42800903	42804868	2195	2	0.000911162	mRNA	18.684565	8	0	0	515	0	0	1516	2	0.00131926	156	0	0
evm.model.FRAGSCAFF_SCAFFOLD_1.616	chr09	42795859	42798568	1380	0	0	mRNA	1.48472	NA	NA	NA	720	0	0	660	0	0	NA	NA	NA
evm.model.FRAGSCAFF_SCAFFOLD_1.617.1	chr09	42790769	42792980	1166	0	0	mRNA	6.445179	5	0	0	292	0	0	637	0	0	232	0	0
evm.model.FRAGSCAFF_SCAFFOLD_1.618	chr09	42785521	42788964	1825	3	0.00164384	mRNA	1.567786	NA	NA	NA	1041	3	0.00288184	628	0	0	156	0	0
evm.model.FRAGSCAFF_SCAFFOLD_1.619	chr09	42784852	42785025	94	0	0	mRNA	28.512419	NA	NA	NA	94	0	0	NA	NA	NA	NA	NA	NA
evm.model.FRAGSCAFF_SCAFFOLD_1.62	chr09	43368600	43371431	1632	4	0.00245098	mRNA	11.517896	NA	NA	NA	194	0	0	1438	4	0.00278164	NA	NA	NA
evm.model.FRAGSCAFF_SCAFFOLD_1.620.1	chr09	42779457	42783273	2128	2	0.00093985	mRNA	15.689347	116	0	0	558	0	0	1214	1	0.000823723	240	1	0.00416667
evm.model.FRAGSCAFF_SCAFFOLD_1.621	chr09	42772962	42779196	3589	4	0.00111452	mRNA	10.774586	49	1	0.0204082	525	1	0.00190476	2815	2	0.00071048	200	0	0
evm.model.FRAGSCAFF_SCAFFOLD_1.622	chr09	42765581	42770619	2951	6	0.00203321	mRNA	2.203269	NA	NA	NA	515	3	0.00582524	2271	3	0.001321	165	0	0
evm.model.FRAGSCAFF_SCAFFOLD_1.623	chr09	42747735	42750445	1295	0	0	mRNA	51.116394	204	0	0	302	0	0	537	0	0	252	0	0
evm.model.FRAGSCAFF_SCAFFOLD_1.624	chr09	42734052	42736352	907	0	0	mRNA	37.298393	51	0	0	162	0	0	558	0	0	136	0	0
evm.model.FRAGSCAFF_SCAFFOLD_1.625	chr09	42722473	42725959	2000	4	0.002	mRNA	10.077236	112	0	0	191	0	0	1547	4	0.00258565	150	0	0
evm.model.FRAGSCAFF_SCAFFOLD_1.626_evm.model.FRAGSCAFF_SCAFFOLD_1.627	chr09	42716985	42718677	605	2	0.00330579	mRNA	2.020528	38	0	0	354	2	0.00564972	37	0	0	176	0	0
evm.model.FRAGSCAFF_SCAFFOLD_1.628	chr09	42713763	42714134	87	3	0.0344828	mRNA	0.315414	NA	NA	NA	87	3	0.0344828	NA	NA	NA	NA	NA	NA
evm.model.FRAGSCAFF_SCAFFOLD_1.629	chr09	42707832	42712136	2024	19	0.00938735	mRNA	80.331917	NA	NA	NA	460	3	0.00652174	1564	16	0.0102302	NA	NA	NA
evm.model.FRAGSCAFF_SCAFFOLD_1.630	chr09	42704737	42705264	105	0	0	mRNA	0.279067	NA	NA	NA	105	0	0	NA	NA	NA	NA	NA	NA
evm.model.FRAGSCAFF_SCAFFOLD_1.631	chr09	42697334	42702009	2283	11	0.00481822	mRNA	17.274986	60	0	0	535	2	0.00373832	1446	9	0.00622407	242	0	0
evm.model.FRAGSCAFF_SCAFFOLD_1.632	chr09	42691848	42695797	1960	2	0.00102041	mRNA	5.105669	95	0	0	888	2	0.00225225	707	0	0	270	0	0
evm.model.FRAGSCAFF_SCAFFOLD_1.633	chr09	42676870	42682135	3134	8	0.00255265	mRNA	32.804897	86	0	0	480	0	0	2221	8	0.00360198	347	0	0
evm.model.FRAGSCAFF_SCAFFOLD_1.634	chr09	42674821	42676136	419	9	0.0214797	mRNA	1.640229	NA	NA	NA	360	9	0.025	59	0	0	NA	NA	NA
evm.model.FRAGSCAFF_SCAFFOLD_1.635	chr09	42666584	42673932	4452	4	0.000898473	mRNA	12.05769	32	0	0	823	1	0.00121507	3321	3	0.000903342	276	0	0
evm.model.FRAGSCAFF_SCAFFOLD_1.636	chr09	42659864	42663557	2255	7	0.00310421	mRNA	43.563137	NA	NA	NA	628	4	0.00636943	1627	3	0.00184388	NA	NA	NA
evm.model.FRAGSCAFF_SCAFFOLD_1.637	chr09	42655647	42659778	2359	8	0.00339127	mRNA	16.409815	NA	NA	NA	267	0	0	2092	8	0.00382409	NA	NA	NA
evm.model.FRAGSCAFF_SCAFFOLD_1.638	chr09	42643128	42648773	3192	5	0.00156642	mRNA	8.291873	44	0	0	1255	3	0.00239044	1551	2	0.00128949	342	0	0
evm.model.FRAGSCAFF_SCAFFOLD_1.64	chr09	43381637	43382903	695	0	0	mRNA	15.373309	NA	NA	NA	358	0	0	337	0	0	NA	NA	NA
evm.model.FRAGSCAFF_SCAFFOLD_1.640	chr09	42639529	42641958	1298	3	0.00231125	mRNA	2.967707	37	0	0	507	3	0.00591716	567	0	0	187	0	0
evm.model.FRAGSCAFF_SCAFFOLD_1.641	chr09	42633426	42634022	295	2	0.00677966	mRNA	0.222977	NA	NA	NA	295	2	0.00677966	NA	NA	NA	NA	NA	NA
evm.model.FRAGSCAFF_SCAFFOLD_1.642	chr09	42631652	42632641	459	1	0.00217865	mRNA	0.688263	NA	NA	NA	196	1	0.00510204	255	0	0	8	0	0
evm.model.FRAGSCAFF_SCAFFOLD_1.643	chr09	42628513	42630259	976	1	0.00102459	mRNA	3.632061	NA	NA	NA	374	0	0	602	1	0.00166113	NA	NA	NA
evm.model.FRAGSCAFF_SCAFFOLD_1.644	chr09	42623312	42627912	2696	2	0.00074184	mRNA	0.057781	NA	NA	NA	1608	2	0.00124378	1088	0	0	NA	NA	NA
evm.model.FRAGSCAFF_SCAFFOLD_1.646	chr09	42560823	42562520	507	13	0.025641	mRNA	0	NA	NA	NA	507	13	0.025641	NA	NA	NA	NA	NA	NA
evm.model.FRAGSCAFF_SCAFFOLD_1.647	chr09	42552193	42553553	447	0	0	mRNA	5.70331	50	0	0	397	0	0	NA	NA	NA	NA	NA	NA
evm.model.FRAGSCAFF_SCAFFOLD_1.648	chr09	42541118	42550531	5093	16	0.00314157	mRNA	12.307591	100	0	0	976	2	0.00204918	3692	14	0.00379198	325	0	0
evm.model.FRAGSCAFF_SCAFFOLD_1.649.1	chr09	42534161	42539615	3222	3	0.000931099	mRNA	2.737123	27	0	0	607	2	0.00329489	2378	1	0.000420521	210	0	0
evm.model.FRAGSCAFF_SCAFFOLD_1.65	chr09	43383031	43384775	1045	0	0	mRNA	36.361214	NA	NA	NA	411	0	0	634	0	0	NA	NA	NA
evm.model.FRAGSCAFF_SCAFFOLD_1.650	chr09	42532386	42533457	334	1	0.00299401	mRNA	7.619908	51	0	0	185	1	0.00540541	NA	NA	NA	98	0	0
evm.model.FRAGSCAFF_SCAFFOLD_1.651	chr09	42524409	42525528	666	0	0	mRNA	30.944193	104	0	0	250	0	0	250	0	0	62	0	0
evm.model.FRAGSCAFF_SCAFFOLD_1.652	chr09	42518828	42523464	2725	2	0.000733945	mRNA	6.744503	55	0	0	339	0	0	2146	2	0.000931966	185	0	0
evm.model.FRAGSCAFF_SCAFFOLD_1.653	chr09	42519382	42519699	149	1	0.00671141	mRNA	0.507912	NA	NA	NA	149	1	0.00671141	NA	NA	NA	NA	NA	NA
evm.model.FRAGSCAFF_SCAFFOLD_1.655	chr09	42509491	42512900	1949	1	0.000513084	mRNA	0	NA	NA	NA	648	1	0.00154321	1301	0	0	NA	NA	NA
evm.model.FRAGSCAFF_SCAFFOLD_1.656	chr09	42504614	42508206	1905	3	0.0015748	mRNA	10.471174	4	0	0	513	1	0.00194932	1274	2	0.00156986	114	0	0
evm.model.FRAGSCAFF_SCAFFOLD_1.657_evm.model.FRAGSCAFF_SCAFFOLD_1.658	chr09	42497606	42503733	3675	3	0.000816327	mRNA	7.641829	38	0	0	1057	1	0.000946074	2404	2	0.000831947	176	0	0
evm.model.FRAGSCAFF_SCAFFOLD_1.659	chr09	42492208	42496360	2441	1	0.000409668	mRNA	67.100204	29	0	0	402	1	0.00248756	1739	0	0	271	0	0
evm.model.FRAGSCAFF_SCAFFOLD_1.660	chr09	42487027	42489255	1255	0	0	mRNA	120.858055	23	0	0	192	0	0	878	0	0	162	0	0
evm.model.FRAGSCAFF_SCAFFOLD_1.661	chr09	42477839	42481251	1695	2	0.00117994	mRNA	72.292923	1305	2	0.00153257	120	0	0	76	0	0	194	0	0
evm.model.FRAGSCAFF_SCAFFOLD_1.662	chr09	42479373	42479699	175	0	0	mRNA	0	NA	NA	NA	175	0	0	NA	NA	NA	NA	NA	NA
evm.model.FRAGSCAFF_SCAFFOLD_1.663	chr09	42473228	42477396	2309	8	0.0034647	mRNA	31.603762	109	1	0.00917431	236	3	0.0127119	1394	4	0.00286944	570	0	0
evm.model.FRAGSCAFF_SCAFFOLD_1.664	chr09	42467919	42472843	2744	3	0.00109329	mRNA	5.717395	88	1	0.0113636	692	2	0.00289017	1783	0	0	181	0	0
evm.model.FRAGSCAFF_SCAFFOLD_1.665	chr09	42458760	42465069	3644	4	0.00109769	mRNA	22.062103	NA	NA	NA	1574	1	0.000635324	1783	1	0.000560852	287	2	0.00696864
evm.model.FRAGSCAFF_SCAFFOLD_1.666	chr09	42457859	42458752	561	1	0.00178253	mRNA	5.847622	NA	NA	NA	237	1	0.00421941	324	0	0	NA	NA	NA
evm.model.FRAGSCAFF_SCAFFOLD_1.667	chr09	42453785	42457839	2301	9	0.00391134	mRNA	3.726747	NA	NA	NA	258	4	0.0155039	2043	5	0.00244738	NA	NA	NA
evm.model.FRAGSCAFF_SCAFFOLD_1.668	chr09	42447248	42451176	2185	3	0.001373	mRNA	14.116567	16	0	0	636	3	0.00471698	1332	0	0	201	0	0
evm.model.FRAGSCAFF_SCAFFOLD_1.669	chr09	42443545	42445686	716	5	0.00698324	mRNA	0.18446	NA	NA	NA	716	5	0.00698324	NA	NA	NA	NA	NA	NA
evm.model.FRAGSCAFF_SCAFFOLD_1.670	chr09	42430724	42442636	6351	5	0.000787278	mRNA	76.014893	83	0	0	1728	2	0.00115741	4540	3	0.000660793	NA	NA	NA
evm.model.FRAGSCAFF_SCAFFOLD_1.671.1	chr09	42425157	42429911	2776	5	0.00180115	mRNA	35.362793	20	0	0	768	1	0.00130208	1621	4	0.00246761	367	0	0
evm.model.FRAGSCAFF_SCAFFOLD_1.672	chr09	42420211	42422038	1044	1	0.000957854	mRNA	77.769524	NA	NA	NA	197	0	0	847	1	0.00118064	NA	NA	NA
evm.model.FRAGSCAFF_SCAFFOLD_1.673	chr09	42412654	42414708	1207	0	0	mRNA	67.349648	31	0	0	103	0	0	809	0	0	264	0	0
evm.model.FRAGSCAFF_SCAFFOLD_1.674	chr09	42411512	42412498	330	3	0.00909091	mRNA	1.422546	90	1	0.0111111	132	2	0.0151515	NA	NA	NA	108	0	0
evm.model.FRAGSCAFF_SCAFFOLD_1.675	chr09	42404294	42406081	1106	4	0.00361664	mRNA	0.452334	NA	NA	NA	142	1	0.00704225	964	3	0.00311203	NA	NA	NA
evm.model.FRAGSCAFF_SCAFFOLD_1.676	chr09	42400708	42403750	1711	3	0.00175336	mRNA	10.727809	NA	NA	NA	543	0	0	1168	3	0.00256849	NA	NA	NA
evm.model.FRAGSCAFF_SCAFFOLD_1.677	chr09	42398646	42400125	591	0	0	mRNA	0	NA	NA	NA	324	0	0	267	0	0	NA	NA	NA
evm.model.FRAGSCAFF_SCAFFOLD_1.678	chr09	42385432	42396230	6210	8	0.00128824	mRNA	10.664256	8	0	0	2114	5	0.00236518	3646	3	0.00082282	442	0	0
evm.model.FRAGSCAFF_SCAFFOLD_1.679	chr09	42381930	42383296	544	2	0.00367647	mRNA	0.117727	NA	NA	NA	305	2	0.00655738	239	0	0	NA	NA	NA
evm.model.FRAGSCAFF_SCAFFOLD_1.680	chr09	42379386	42381465	1098	1	0.000910747	mRNA	52.410942	70	0	0	423	1	0.00236407	410	0	0	195	0	0
evm.model.FRAGSCAFF_SCAFFOLD_1.683	chr09	42274564	42276103	536	8	0.0149254	mRNA	0	NA	NA	NA	510	8	0.0156863	26	0	0	NA	NA	NA
evm.model.FRAGSCAFF_SCAFFOLD_1.686	chr09	42143619	42145704	1285	0	0	mRNA	5.462399	NA	NA	NA	1094	0	0	191	0	0	NA	NA	NA
evm.model.FRAGSCAFF_SCAFFOLD_1.687	chr09	42137184	42140611	2169	0	0	mRNA	2.391619	6	0	0	528	0	0	1495	0	0	140	0	0
evm.model.FRAGSCAFF_SCAFFOLD_1.688	chr09	42118530	42124020	3027	5	0.0016518	mRNA	43.492767	35	0	0	945	1	0.0010582	1850	4	0.00216216	197	0	0
evm.model.FRAGSCAFF_SCAFFOLD_1.689	chr09	42115594	42116561	224	3	0.0133929	mRNA	0.742013	56	0	0	168	3	0.0178571	NA	NA	NA	NA	NA	NA
evm.model.FRAGSCAFF_SCAFFOLD_1.690	chr09	42108346	42115022	3992	4	0.001002	mRNA	7.981302	NA	NA	NA	577	0	0	3208	4	0.00124688	207	0	0
evm.model.FRAGSCAFF_SCAFFOLD_1.692	chr09	42098459	42102688	2202	8	0.00363306	mRNA	12.424633	39	0	0	798	2	0.00250627	1226	6	0.00489396	139	0	0
evm.model.FRAGSCAFF_SCAFFOLD_1.693	chr09	42095099	42098148	1747	0	0	mRNA	60.532818	77	0	0	311	0	0	1090	0	0	269	0	0
evm.model.FRAGSCAFF_SCAFFOLD_1.694	chr09	42091040	42094596	1809	4	0.00221117	mRNA	20.030149	97	0	0	633	2	0.00315956	989	2	0.00202224	90	0	0
evm.model.FRAGSCAFF_SCAFFOLD_1.695	chr09	42088871	42089887	334	0	0	mRNA	52.506699	NA	NA	NA	334	0	0	NA	NA	NA	NA	NA	NA
evm.model.FRAGSCAFF_SCAFFOLD_1.696	chr09	42086204	42088608	1059	0	0	mRNA	14.751028	NA	NA	NA	309	0	0	750	0	0	NA	NA	NA
evm.model.FRAGSCAFF_SCAFFOLD_1.697	chr09	42076514	42077868	427	0	0	mRNA	0.314295	NA	NA	NA	219	0	0	208	0	0	NA	NA	NA
evm.model.FRAGSCAFF_SCAFFOLD_1.698	chr09	42071307	42074957	1941	4	0.00206079	mRNA	12.516418	36	1	0.0277778	239	3	0.0125523	1541	0	0	125	0	0
evm.model.FRAGSCAFF_SCAFFOLD_1.699	chr09	42069056	42069949	393	2	0.00508906	mRNA	0	NA	NA	NA	303	2	0.00660066	90	0	0	NA	NA	NA
evm.model.FRAGSCAFF_SCAFFOLD_1.7	chr09	43050721	43051252	180	0	0	mRNA	0.867645	NA	NA	NA	106	0	0	NA	NA	NA	74	0	0
evm.model.FRAGSCAFF_SCAFFOLD_1.700	chr09	42067096	42068992	878	3	0.00341686	mRNA	0	NA	NA	NA	400	1	0.0025	478	2	0.0041841	NA	NA	NA
evm.model.FRAGSCAFF_SCAFFOLD_1.701	chr09	42053787	42061457	3920	5	0.00127551	mRNA	7.617104	86	0	0	453	3	0.00662252	2611	1	0.000382995	770	1	0.0012987
evm.model.FRAGSCAFF_SCAFFOLD_1.702	chr09	42048831	42052310	1834	1	0.000545256	mRNA	32.91666	41	0	0	211	1	0.00473934	1422	0	0	160	0	0
evm.model.FRAGSCAFF_SCAFFOLD_1.703	chr09	42045718	42048011	1042	0	0	mRNA	1.6108	6	0	0	386	0	0	650	0	0	NA	NA	NA
evm.model.FRAGSCAFF_SCAFFOLD_1.704	chr09	42023492	42025684	665	0	0	mRNA	0.211775	48	0	0	390	0	0	227	0	0	NA	NA	NA
evm.model.FRAGSCAFF_SCAFFOLD_1.705	chr09	42015200	42015898	198	1	0.00505051	mRNA	0.41634	NA	NA	NA	198	1	0.00505051	NA	NA	NA	NA	NA	NA
evm.model.FRAGSCAFF_SCAFFOLD_1.706	chr09	42013453	42014712	334	2	0.00598802	mRNA	0.616831	NA	NA	NA	334	2	0.00598802	NA	NA	NA	NA	NA	NA
evm.model.FRAGSCAFF_SCAFFOLD_1.707	chr09	42010019	42011712	753	1	0.00132802	mRNA	8.148793	4	0	0	166	1	0.0060241	401	0	0	182	0	0
evm.model.FRAGSCAFF_SCAFFOLD_1.708	chr09	42008560	42009671	540	0	0	mRNA	15.935047	21	0	0	71	0	0	NA	NA	NA	448	0	0
evm.model.FRAGSCAFF_SCAFFOLD_1.709	chr09	42001411	42004255	1327	2	0.00150716	mRNA	6.646999	28	0	0	316	1	0.00316456	93	0	0	890	1	0.0011236
evm.model.FRAGSCAFF_SCAFFOLD_1.712	chr09	41988974	41990636	583	3	0.0051458	mRNA	0.449937	NA	NA	NA	481	3	0.00623701	NA	NA	NA	102	0	0
evm.model.FRAGSCAFF_SCAFFOLD_17.12	chr05	3395310	3397336	783	4	0.00510856	mRNA	0.022274	50	0	0	540	4	0.00740741	88	0	0	105	0	0
evm.model.FRAGSCAFF_SCAFFOLD_1.713	chr09	41983216	41986602	1952	1	0.000512295	mRNA	6.653657	46	0	0	510	1	0.00196078	1280	0	0	116	0	0
evm.model.FRAGSCAFF_SCAFFOLD_17.13	chr05	3399472	3401742	1061	1	0.000942507	mRNA	0	NA	NA	NA	617	1	0.00162075	444	0	0	NA	NA	NA
evm.model.FRAGSCAFF_SCAFFOLD_1.714	chr09	41980436	41982196	685	2	0.00291971	mRNA	11.741758	69	0	0	315	2	0.00634921	169	0	0	132	0	0
evm.model.FRAGSCAFF_SCAFFOLD_17.14	chr05	3420388	3423092	1222	0	0	mRNA	1.487971	24	0	0	296	0	0	760	0	0	142	0	0
evm.model.FRAGSCAFF_SCAFFOLD_17.147	chr05	4374898	4375520	290	0	0	mRNA	1.35889	23	0	0	62	0	0	159	0	0	46	0	0
evm.model.FRAGSCAFF_SCAFFOLD_17.148	chr05	4381024	4383627	1626	0	0	mRNA	1.980812	NA	NA	NA	211	0	0	1415	0	0	NA	NA	NA
evm.model.FRAGSCAFF_SCAFFOLD_1.715	chr09	41976205	41977593	530	5	0.00943396	mRNA	0	NA	NA	NA	102	0	0	428	5	0.0116822	NA	NA	NA
evm.model.FRAGSCAFF_SCAFFOLD_17.15	chr05	3428202	3429431	388	0	0	mRNA	0.423202	NA	NA	NA	388	0	0	NA	NA	NA	NA	NA	NA
evm.model.FRAGSCAFF_SCAFFOLD_17.150	chr05	4398209	4401403	1181	0	0	mRNA	0.370625	13	0	0	819	0	0	265	0	0	84	0	0
evm.model.FRAGSCAFF_SCAFFOLD_17.156	chr05	4556485	4560606	2091	5	0.0023912	mRNA	6.525698	69	1	0.0144928	1081	1	0.000925069	830	3	0.00361446	111	0	0
evm.model.FRAGSCAFF_SCAFFOLD_17.159	chr05	4600111	4601963	854	4	0.00468384	mRNA	0.011174	NA	NA	NA	384	1	0.00260417	470	3	0.00638298	NA	NA	NA
evm.model.FRAGSCAFF_SCAFFOLD_1.716	chr09	41971842	41972426	163	9	0.0552147	mRNA	0	NA	NA	NA	163	9	0.0552147	NA	NA	NA	NA	NA	NA
evm.model.FRAGSCAFF_SCAFFOLD_17.16	chr05	3431973	3442706	6086	0	0	mRNA	33.748642	25	0	0	968	0	0	4153	0	0	940	0	0
evm.model.FRAGSCAFF_SCAFFOLD_17.160	chr05	4601992	4602375	149	1	0.00671141	mRNA	0	NA	NA	NA	149	1	0.00671141	NA	NA	NA	NA	NA	NA
evm.model.FRAGSCAFF_SCAFFOLD_17.162	chr05	4608540	4610423	1018	0	0	mRNA	0	NA	NA	NA	1018	0	0	NA	NA	NA	NA	NA	NA
evm.model.FRAGSCAFF_SCAFFOLD_17.164	chr05	4634898	4639669	2640	5	0.00189394	mRNA	43.579941	13	0	0	783	4	0.00510856	1680	1	0.000595238	164	0	0
evm.model.FRAGSCAFF_SCAFFOLD_17.169	chr05	4693395	4694587	524	0	0	mRNA	11.744638	31	0	0	128	0	0	96	0	0	269	0	0
evm.model.FRAGSCAFF_SCAFFOLD_1.717	chr09	41968195	41970595	1355	0	0	mRNA	0.365457	NA	NA	NA	730	0	0	625	0	0	NA	NA	NA
evm.model.FRAGSCAFF_SCAFFOLD_17.171_evm.model.FRAGSCAFF_SCAFFOLD_17.172	chr05	4699699	4713707	7811	27	0.00345666	mRNA	18.446514	NA	NA	NA	1002	1	0.000998004	6809	26	0.00381848	NA	NA	NA
evm.model.FRAGSCAFF_SCAFFOLD_17.173	chr05	4736678	4738706	1033	3	0.00290416	mRNA	0.881293	NA	NA	NA	719	1	0.00139082	314	2	0.00636943	NA	NA	NA
evm.model.FRAGSCAFF_SCAFFOLD_17.179	chr05	4852106	4852531	270	1	0.0037037	mRNA	0	NA	NA	NA	140	1	0.00714286	130	0	0	NA	NA	NA
evm.model.FRAGSCAFF_SCAFFOLD_1.718	chr09	41965308	41965625	83	0	0	mRNA	0	NA	NA	NA	83	0	0	NA	NA	NA	NA	NA	NA
evm.model.FRAGSCAFF_SCAFFOLD_17.184	chr05	4919493	4920319	306	0	0	mRNA	1.971798	57	0	0	180	0	0	NA	NA	NA	69	0	0
evm.model.FRAGSCAFF_SCAFFOLD_17.185	chr05	4921996	4922369	117	0	0	mRNA	1.301695	NA	NA	NA	75	0	0	42	0	0	NA	NA	NA
evm.model.FRAGSCAFF_SCAFFOLD_17.186	chr05	4922416	4926070	2153	3	0.0013934	mRNA	3.310488	NA	NA	NA	537	0	0	1616	3	0.00185644	NA	NA	NA
evm.model.FRAGSCAFF_SCAFFOLD_17.187	chr05	4930861	4932210	412	3	0.00728155	mRNA	0	NA	NA	NA	412	3	0.00728155	NA	NA	NA	NA	NA	NA
evm.model.FRAGSCAFF_SCAFFOLD_17.188	chr05	4938349	4938933	164	1	0.00609756	mRNA	0.00477	NA	NA	NA	164	1	0.00609756	NA	NA	NA	NA	NA	NA
evm.model.FRAGSCAFF_SCAFFOLD_17.189	chr05	4951082	4953919	1156	1	0.000865052	mRNA	4.353436	54	0	0	471	1	0.00212314	398	0	0	233	0	0
evm.model.FRAGSCAFF_SCAFFOLD_1.719	chr09	41951982	41953729	925	1	0.00108108	mRNA	2.642299	NA	NA	NA	822	1	0.00121655	NA	NA	NA	103	0	0
evm.model.FRAGSCAFF_SCAFFOLD_17.190	chr05	4987241	4991222	2425	0	0	mRNA	4.213947	187	0	0	286	0	0	1732	0	0	220	0	0
evm.model.FRAGSCAFF_SCAFFOLD_17.191	chr05	4992144	4992646	267	4	0.0149813	mRNA	0	NA	NA	NA	90	0	0	177	4	0.0225989	NA	NA	NA
evm.model.FRAGSCAFF_SCAFFOLD_17.192	chr05	5034059	5034853	382	4	0.0104712	mRNA	0.100249	NA	NA	NA	203	3	0.0147783	179	1	0.00558659	NA	NA	NA
evm.model.FRAGSCAFF_SCAFFOLD_17.193	chr05	5035190	5036563	765	1	0.00130719	mRNA	0	NA	NA	NA	96	0	0	669	1	0.00149477	NA	NA	NA
evm.model.FRAGSCAFF_SCAFFOLD_17.194	chr05	5053375	5053905	177	8	0.0451977	mRNA	0	NA	NA	NA	177	8	0.0451977	NA	NA	NA	NA	NA	NA
evm.model.FRAGSCAFF_SCAFFOLD_17.195	chr05	5067531	5073288	3589	6	0.00167177	mRNA	0	NA	NA	NA	557	1	0.00179533	3032	5	0.00164908	NA	NA	NA
evm.model.FRAGSCAFF_SCAFFOLD_17.196	chr05	5090994	5092787	666	2	0.003003	mRNA	0	NA	NA	NA	270	0	0	396	2	0.00505051	NA	NA	NA
evm.model.FRAGSCAFF_SCAFFOLD_17.197	chr05	5117252	5124138	3829	0	0	mRNA	0	NA	NA	NA	983	0	0	2846	0	0	NA	NA	NA
evm.model.FRAGSCAFF_SCAFFOLD_17.198	chr05	5132112	5136189	2544	1	0.000393082	mRNA	6.090948	NA	NA	NA	175	0	0	2369	1	0.000422119	NA	NA	NA
evm.model.FRAGSCAFF_SCAFFOLD_1.720	chr09	41942757	41944965	1145	0	0	mRNA	485.964355	68	0	0	174	0	0	611	0	0	292	0	0
evm.model.FRAGSCAFF_SCAFFOLD_17.20	chr05	3487545	3490440	1358	0	0	mRNA	0	NA	NA	NA	264	0	0	1094	0	0	NA	NA	NA
evm.model.FRAGSCAFF_SCAFFOLD_17.201	chr05	5161314	5162710	576	0	0	mRNA	14.124091	NA	NA	NA	576	0	0	NA	NA	NA	NA	NA	NA
evm.model.FRAGSCAFF_SCAFFOLD_17.203	chr05	5192544	5194454	871	1	0.00114811	mRNA	5.349034	10	0	0	344	1	0.00290698	NA	NA	NA	517	0	0
evm.model.FRAGSCAFF_SCAFFOLD_17.204	chr05	5208335	5211734	2212	0	0	mRNA	0	NA	NA	NA	155	0	0	2057	0	0	NA	NA	NA
evm.model.FRAGSCAFF_SCAFFOLD_17.205	chr05	5234560	5235697	433	5	0.0115473	mRNA	0	NA	NA	NA	388	2	0.00515464	45	3	0.0666667	NA	NA	NA
evm.model.FRAGSCAFF_SCAFFOLD_17.206	chr05	5255576	5257258	1052	0	0	mRNA	0	NA	NA	NA	395	0	0	657	0	0	NA	NA	NA
evm.model.FRAGSCAFF_SCAFFOLD_17.208	chr05	5272020	5275479	2126	1	0.000470367	mRNA	6.088769	NA	NA	NA	244	0	0	1882	1	0.00053135	NA	NA	NA
evm.model.FRAGSCAFF_SCAFFOLD_17.209	chr05	5281259	5282883	556	3	0.00539568	mRNA	0.085275	NA	NA	NA	482	3	0.00622407	74	0	0	NA	NA	NA
evm.model.FRAGSCAFF_SCAFFOLD_1.721	chr09	41928433	41941542	8289	8	0.000965135	mRNA	0.519455	NA	NA	NA	1229	2	0.00162734	6995	6	0.000857756	65	0	0
evm.model.FRAGSCAFF_SCAFFOLD_17.21	chr05	3495899	3496760	505	0	0	mRNA	0	NA	NA	NA	422	0	0	83	0	0	NA	NA	NA
evm.model.FRAGSCAFF_SCAFFOLD_17.210	chr05	5289096	5289401	105	0	0	mRNA	0	NA	NA	NA	105	0	0	NA	NA	NA	NA	NA	NA
evm.model.FRAGSCAFF_SCAFFOLD_17.211	chr05	5289424	5290152	255	1	0.00392157	mRNA	0.008427	NA	NA	NA	255	1	0.00392157	NA	NA	NA	NA	NA	NA
evm.model.FRAGSCAFF_SCAFFOLD_17.214	chr05	5333579	5334951	616	2	0.00324675	mRNA	0	NA	NA	NA	118	0	0	498	2	0.00401606	NA	NA	NA
evm.model.FRAGSCAFF_SCAFFOLD_17.215	chr05	5352462	5357066	1967	5	0.00254194	mRNA	0	NA	NA	NA	459	1	0.00217865	1508	4	0.00265252	NA	NA	NA
evm.model.FRAGSCAFF_SCAFFOLD_17.216	chr05	5376497	5377739	696	0	0	mRNA	0	NA	NA	NA	313	0	0	383	0	0	NA	NA	NA
evm.model.FRAGSCAFF_SCAFFOLD_1.723	chr09	41921588	41922232	294	0	0	mRNA	1.376075	5	0	0	82	0	0	88	0	0	119	0	0
evm.model.FRAGSCAFF_SCAFFOLD_17.23	chr05	3518865	3527136	4819	3	0.000622536	mRNA	0	NA	NA	NA	1452	0	0	3320	3	0.000903614	47	0	0
evm.model.FRAGSCAFF_SCAFFOLD_1.724	chr09	41910809	41913205	1272	0	0	mRNA	15.058036	17	0	0	556	0	0	509	0	0	190	0	0
evm.model.FRAGSCAFF_SCAFFOLD_17.24	chr05	3553323	3553896	337	0	0	mRNA	0	NA	NA	NA	211	0	0	126	0	0	NA	NA	NA
evm.model.FRAGSCAFF_SCAFFOLD_1.725	chr09	41908465	41910076	978	2	0.00204499	mRNA	8.633451	NA	NA	NA	585	2	0.0034188	393	0	0	NA	NA	NA
evm.model.FRAGSCAFF_SCAFFOLD_17.25	chr05	3554044	3554523	233	0	0	mRNA	0	NA	NA	NA	233	0	0	NA	NA	NA	NA	NA	NA
evm.model.FRAGSCAFF_SCAFFOLD_1.726	chr09	41905368	41908384	1716	0	0	mRNA	3.271296	NA	NA	NA	521	0	0	1195	0	0	NA	NA	NA
evm.model.FRAGSCAFF_SCAFFOLD_1.727	chr09	41892392	41893258	479	2	0.00417537	mRNA	16.603342	NA	NA	NA	246	1	0.00406504	233	1	0.00429185	NA	NA	NA
evm.model.FRAGSCAFF_SCAFFOLD_1.728	chr09	41888651	41892357	1862	7	0.0037594	mRNA	8.185454	NA	NA	NA	428	6	0.0140187	1434	1	0.00069735	NA	NA	NA
evm.model.FRAGSCAFF_SCAFFOLD_1.729	chr09	41866193	41869334	1869	1	0.000535045	mRNA	2.143547	NA	NA	NA	367	0	0	1502	1	0.000665779	NA	NA	NA
evm.model.FRAGSCAFF_SCAFFOLD_17.29	chr05	3672238	3673302	389	0	0	mRNA	4.911266	NA	NA	NA	181	0	0	NA	NA	NA	208	0	0
evm.model.FRAGSCAFF_SCAFFOLD_1.730	chr09	41864475	41865703	733	1	0.00136426	mRNA	3.834934	NA	NA	NA	678	1	0.00147493	55	0	0	NA	NA	NA
evm.model.FRAGSCAFF_SCAFFOLD_1.731	chr09	41849919	41851143	417	1	0.00239808	mRNA	38.685909	39	0	0	183	0	0	NA	NA	NA	195	1	0.00512821
evm.model.FRAGSCAFF_SCAFFOLD_17.31	chr05	3776298	3777145	386	0	0	mRNA	0.030403	NA	NA	NA	205	0	0	71	0	0	110	0	0
evm.model.FRAGSCAFF_SCAFFOLD_1.732	chr09	41840581	41841414	258	3	0.0116279	mRNA	3.577431	18	0	0	151	3	0.0198675	NA	NA	NA	89	0	0
evm.model.FRAGSCAFF_SCAFFOLD_1.733	chr09	41827276	41839455	7392	13	0.00175866	mRNA	0.40757	NA	NA	NA	2172	6	0.00276243	5158	7	0.00135712	62	0	0
evm.model.FRAGSCAFF_SCAFFOLD_1.734	chr09	41818342	41818851	141	0	0	mRNA	0	NA	NA	NA	141	0	0	NA	NA	NA	NA	NA	NA
evm.model.FRAGSCAFF_SCAFFOLD_17.34	chr05	3861948	3862971	422	1	0.00236967	mRNA	3.322253	59	0	0	167	1	0.00598802	NA	NA	NA	196	0	0
evm.model.FRAGSCAFF_SCAFFOLD_1.735	chr09	41813712	41815728	957	1	0.00104493	mRNA	2.011983	NA	NA	NA	500	1	0.002	363	0	0	94	0	0
evm.model.FRAGSCAFF_SCAFFOLD_1.736	chr09	41808870	41812272	1642	9	0.00548112	mRNA	0.937639	NA	NA	NA	417	3	0.00719424	1166	6	0.0051458	59	0	0
evm.model.FRAGSCAFF_SCAFFOLD_1.737	chr09	41803938	41807522	1877	3	0.0015983	mRNA	117.740677	37	0	0	628	1	0.00159236	837	2	0.00238949	375	0	0
evm.model.FRAGSCAFF_SCAFFOLD_1.739	chr09	41789925	41792250	1236	0	0	mRNA	161.794159	100	0	0	184	0	0	693	0	0	259	0	0
evm.model.FRAGSCAFF_SCAFFOLD_1.740	chr09	41782155	41785561	1685	3	0.00178042	mRNA	3.318702	46	0	0	328	2	0.00609756	1148	0	0	163	1	0.00613497
evm.model.FRAGSCAFF_SCAFFOLD_1.741	chr09	41771809	41775146	1688	5	0.00296209	mRNA	2.85632	158	0	0	598	4	0.00668896	781	1	0.00128041	151	0	0
evm.model.FRAGSCAFF_SCAFFOLD_1.742	chr09	41758813	41766284	4157	9	0.00216502	mRNA	17.9331	32	0	0	1731	3	0.0017331	2278	6	0.00263389	116	0	0
evm.model.FRAGSCAFF_SCAFFOLD_17.42	chr05	3994468	3995697	568	0	0	mRNA	0	NA	NA	NA	568	0	0	NA	NA	NA	NA	NA	NA
evm.model.FRAGSCAFF_SCAFFOLD_1.743	chr09	41741765	41748318	3952	3	0.000759109	mRNA	27.288052	3282	3	0.000914077	200	0	0	182	0	0	288	0	0
evm.model.FRAGSCAFF_SCAFFOLD_1.744	chr09	41740624	41741716	611	1	0.00163666	mRNA	44.787186	68	0	0	188	0	0	104	0	0	251	1	0.00398406
evm.model.FRAGSCAFF_SCAFFOLD_1.745	chr09	41731567	41733394	872	3	0.00344037	mRNA	7.164865	343	1	0.00291545	270	2	0.00740741	56	0	0	203	0	0
evm.model.FRAGSCAFF_SCAFFOLD_17.45	chr05	4024002	4025048	273	0	0	mRNA	6.36258	NA	NA	NA	273	0	0	NA	NA	NA	NA	NA	NA
evm.model.FRAGSCAFF_SCAFFOLD_1.746	chr09	41723834	41729134	3028	5	0.00165125	mRNA	17.550241	57	0	0	590	0	0	2167	5	0.00230734	214	0	0
evm.model.FRAGSCAFF_SCAFFOLD_1.748	chr09	41712777	41714143	390	1	0.0025641	mRNA	2.246869	37	0	0	207	1	0.00483092	NA	NA	NA	146	0	0
evm.model.FRAGSCAFF_SCAFFOLD_17.48	chr05	4048664	4049458	201	0	0	mRNA	1.904804	NA	NA	NA	201	0	0	NA	NA	NA	NA	NA	NA
evm.model.FRAGSCAFF_SCAFFOLD_1.749	chr09	41708895	41710717	842	2	0.0023753	mRNA	44.414707	NA	NA	NA	382	2	0.0052356	235	0	0	225	0	0
evm.model.FRAGSCAFF_SCAFFOLD_1.750	chr09	41700337	41702841	1273	3	0.00235664	mRNA	2.68494	171	1	0.00584795	156	0	0	133	0	0	813	2	0.00246002
evm.model.FRAGSCAFF_SCAFFOLD_17.50	chr05	4070285	4072735	1305	2	0.00153257	mRNA	0	NA	NA	NA	1305	2	0.00153257	NA	NA	NA	NA	NA	NA
evm.model.FRAGSCAFF_SCAFFOLD_1.751	chr09	41695970	41702841	3955	4	0.00101138	mRNA	45.481602	86	0	0	500	2	0.004	2543	1	0.000393236	826	1	0.00121065
evm.model.FRAGSCAFF_SCAFFOLD_1.752	chr09	41694012	41694374	131	4	0.0305344	mRNA	23.430367	NA	NA	NA	131	4	0.0305344	NA	NA	NA	NA	NA	NA
evm.model.FRAGSCAFF_SCAFFOLD_17.52	chr05	4143566	4145097	525	2	0.00380952	mRNA	3.858579	183	1	0.00546448	293	1	0.00341297	NA	NA	NA	49	0	0
evm.model.FRAGSCAFF_SCAFFOLD_1.753	chr09	41690517	41693850	1783	3	0.00168256	mRNA	6.289288	NA	NA	NA	422	1	0.00236967	1361	2	0.00146951	NA	NA	NA
evm.model.FRAGSCAFF_SCAFFOLD_17.53	chr05	4175462	4185756	6039	19	0.00314622	mRNA	0	NA	NA	NA	194	0	0	5845	19	0.00325064	NA	NA	NA
evm.model.FRAGSCAFF_SCAFFOLD_17.54	chr05	4192922	4194838	867	2	0.00230681	mRNA	0.115718	NA	NA	NA	867	2	0.00230681	NA	NA	NA	NA	NA	NA
evm.model.FRAGSCAFF_SCAFFOLD_1.755	chr09	41679923	41680689	397	2	0.00503778	mRNA	0	NA	NA	NA	380	2	0.00526316	17	0	0	NA	NA	NA
evm.model.FRAGSCAFF_SCAFFOLD_1.757	chr09	41664239	41666183	838	0	0	mRNA	3.098453	NA	NA	NA	427	0	0	208	0	0	203	0	0
evm.model.FRAGSCAFF_SCAFFOLD_1.758	chr09	41629328	41630923	565	0	0	mRNA	0.268695	NA	NA	NA	453	0	0	39	0	0	73	0	0
evm.model.FRAGSCAFF_SCAFFOLD_17.58	chr05	4264984	4268145	1844	3	0.0016269	mRNA	0	NA	NA	NA	958	0	0	886	3	0.003386	NA	NA	NA
evm.model.FRAGSCAFF_SCAFFOLD_1.759	chr09	41625915	41628595	1234	1	0.000810373	mRNA	0.743264	38	0	0	560	1	0.00178571	636	0	0	0	0	NA
evm.model.FRAGSCAFF_SCAFFOLD_1.76	chr09	43457539	43458327	275	5	0.0181818	mRNA	0	NA	NA	NA	275	5	0.0181818	NA	NA	NA	NA	NA	NA
evm.model.FRAGSCAFF_SCAFFOLD_1.760	chr09	41618146	41619684	659	2	0.0030349	mRNA	1.529871	13	0	0	126	1	0.00793651	456	1	0.00219298	64	0	0
evm.model.FRAGSCAFF_SCAFFOLD_1.761	chr09	41609152	41612900	1670	1	0.000598802	mRNA	0.572067	NA	NA	NA	654	0	0	820	1	0.00121951	196	0	0
evm.model.FRAGSCAFF_SCAFFOLD_1.763	chr09	41589732	41592060	1408	2	0.00142045	mRNA	4.27943	103	0	0	102	0	0	1159	2	0.00172563	44	0	0
evm.model.FRAGSCAFF_SCAFFOLD_1.764	chr09	41582162	41586773	2701	1	0.000370233	mRNA	0.569014	156	0	0	1937	0	0	408	1	0.00245098	200	0	0
[truncated: 27,965 more rows]
